# Supplementary material for: Comparative Analysis of Primary Sarcopenia and End‐Stage Renal Disease–Related Muscle Wasting Using Multi‐Omics Approaches
Source: J Cachexia Sarcopenia Muscle. 2025 Apr 10;16(2):e13749. doi: 10.1002/jcsm.13749 (PMC11982700; doi:10.1002/jcsm.13749)
Supplement: Supplementary file 3 — Table S1 Metabolomic profile of plasma from controls, participants with primary sarcopenia and patients with end‐stage renal disease–related muscle wasting. [file JCSM-16-e13749-s004.csv]

ID	class	Cystine	Asparagine	Aspartic acid	Serine	Alanine	40Hydroxyproline	Cystathionine	Glycine	Glutamine	Threonine	Cysteine	Dimethylglycine	Methionine sulfoxide	Glutamic acid	Citrulline	Proline	Ornitine	20Aminobutyric acid	Lysine	Histidine	Adenosine monophosphate	Uracil	Argininosuccinic acid	Homocysteine	Arginine	Creatine	40Aminobutyric acid	Cysteamine	Cytosine	Nicotinic acid	Hypoxanthine	Choline	Uridine	50Glutamylcysteine	Valine	Creatinine	Norepinephrine	Carnitine	Methionine	Niacinamide	Guanosine 3',5'0cyclic monophosphate	Thymine	Histamine	Thymidine	Adenosine 3',5'0cyclic monophosphate	Guanosine	Inosine	Pantothenic acid
C01	control	262793	135127	353686	863096	5298053	203310	1851	233001	7484397	1073571	24586	88402	10288	1051109	264196	4239054	937261	300764	4142040	1980261	7597	3156	322	4521	1248367	809926	146917	381	2085	600	3219	224433	47057	1371	7029131	1914116	59371	723868	227811	20206	594	7287	6046	20621	399	156606	4180	2157
C02	control	384198	178083	201872	1104205	6719805	465834	12467	269159	9411213	2184739	41794	132425	48654	1192071	778423	3186294	1230645	284275	5804760	2449483	5366	10896	1229	3692	2691347	2273527	192784	295	1677	351	18997	290472	48009	1164	11666106	2044849	49834	1057252	508403	11340	337	5332	5046	19469	1137	126818	6829	6955
C03	control	408555	175875	342007	712646	7995376	125557	1451	316590	8223366	1392186	26503	88768	15900	873998	461858	2504164	860380	188962	4157055	2258195	3273	5260	922	1564	2306201	1176933	147325	188	1384	1091	12051	214520	42073	1039	6386607	1674086	43718	825618	316295	4512	954	4698	5186	15869	297	122450	4037	11763
C04	control	546373	120831	296449	904737	5811757	229990	9426	233340	8935380	1415681	31687	120073	9799	1420783	532138	2861539	834882	222256	5131230	1810914	2793	6262	797	774	2549049	1429147	104782	311	802	983	11916	171666	16873	1929	9747693	1866525	44885	827262	396049	11957	449	4566	5424	17348	1368	133537	5593	12030
C05	control	498142	204649	303468	1164761	7875088	208670	5861	292408	8375037	1158615	23236	147131	12057	596361	358878	4834606	618103	418805	3627114	2115404	2033	4394	2336	1713	1796575	385674	117949	280	619	2354	6827	192884	29193	1883	6406006	1374535	41744	784416	331015	2789	189	4488	4662	16026	229	115501	4211	3323
C06	control	324074	134207	518075	778683	7193610	245961	2835	259575	7330092	1171739	37546	115022	9028	1031399	457732	2152490	367303	282720	4000252	1911724	2904	4671	496	1560	2207877	1026963	142184	377	1668	819	2675	205613	39972	1658	7588723	1377721	37975	659599	263557	6303	1334	6270	3190	14987	1046	122984	3401	14634
C07	control	419531	221340	600126	1253637	7922198	311720	4943	305955	8619962	2059569	41276	126190	18127	1597924	333673	3814749	819038	293870	5218711	2057866	5742	4053	1001	988	1560564	384139	143518	459	1501	649	5515	236087	28521	2376	9889697	2170081	41895	675536	421808	10657	169	5254	4742	17784	1739	117872	3118	2772
C08	control	420496	178941	342561	1008628	5391007	190320	3811	266948	8526621	1291532	40020	106516	9246	464161	537353	1830411	542643	172579	2656937	1835329	5347	7164	654	1572	1877091	320806	148394	376	566	459	6400	218307	38992	286	4975938	1749696	47763	685487	190500	7631	2161	5580	4198	17343	463	112460	4200	3554
C09	control	337043	111144	180286	685204	6331647	162193	1724	249782	8039492	1436102	34440	72023	7287	540163	455486	1740148	949551	226691	3238946	1757559	2863	5479	915	1201	885831	373703	115830	425	787	792	10688	195852	35555	1166	5797079	1555112	39387	730499	238466	11990	1668	4552	4977	15459	3125	86601	3234	9818
C10	control	337797	233274	368961	1380525	5370252	190357	3165	247878	9219589	2499040	34238	157390	29032	712979	513305	3091821	684590	369488	7398211	1836517	1666	9114	724	1368	2377869	1397462	126324	807	549	314	8892	217157	18538	581	11665592	1168285	46270	651631	489592	7460	435	4582	6006	14955	2398	114128	4906	6159
C11	control	253244	102653	154828	921579	6879731	109545	10853	215191	6933103	1008047	25810	119455	15244	676284	603306	2424952	625500	268154	2438260	1812477	4475	8145	2115	2065	1797592	276168	143520	663	1095	2791	8530	207719	35162	1218	5104191	2837148	55739	758118	178598	5841	339	5878	9370	15577	1066	122326	9012	3243
C12	control	284191	192874	284276	1303428	6182571	463048	2689	244640	8187825	2074233	28256	74804	16341	590568	134886	3139796	515551	285099	3731105	1928036	1761	2373	268	2629	1464022	633145	102111	929	1378	276	10132	166353	18277	1478	6698272	1438373	33378	545423	330106	2377	117	4533	4719	14951	1216	127409	3445	27138
C13	control	283671	151697	186569	793886	6993484	624702	5853	308918	7995096	1496290	41054	90892	8488	698765	307260	3583080	806459	488722	3340842	1753967	2054	4782	791	1489	1301983	346278	153041	379	727	808	447	219743	38175	1266	9488132	1658695	48384	687483	249057	1540	907	4533	6051	14183	1248	119143	5820	1548
C14	control	346311	193917	390531	1008217	6961952	113612	1352	321719	9207378	1577975	38905	66628	13033	776972	497559	2320537	679593	313175	4204684	1784744	8182	6264	652	2141	2206700	761640	85877	362	763	706	1973	123069	42556	2434	7334748	1234003	42355	659014	272563	15153	620	4492	5663	14546	788	121343	4859	3224
C15	control	325819	102056	208781	777377	2930251	75513	1670	265002	6574088	1114228	30427	63810	4675	306928	331711	1553820	546578	145938	3190067	1225781	2429	5176	784	2411	1807117	476869	64738	394	371	1052	7803	92704	32573	145	3527904	1322817	46763	393697	182667	913	247	4952	3874	14702	2107	122063	3467	3002
C16	control	313102	80109	255655	529950	4822347	87219	2038	134738	5045122	754917	27483	73328	6215	428945	218771	2267310	688600	339659	2625483	1159641	2700	3024	345	800	807421	248098	105751	310	1652	545	3771	160455	26038	1114	5753235	1162090	36770	462872	181992	8615	789	4385	5481	12277	1131	91398	4174	635
C17	control	323004	88620	199811	615092	3561721	244077	824	185790	4697196	699251	22464	110270	6926	948437	270614	2760429	539317	264068	2471358	1186804	2059	4502	455	748	852810	381914	109507	227	411	427	4858	176296	30169	1016	4841510	949971	37079	422583	143095	6671	881	4706	5147	15326	934	109420	3123	2424
C18	control	383714	158831	150026	1184176	7368531	320096	5201	385134	9300299	1914681	34329	174834	15560	1137485	154946	2466199	744096	245171	4451246	1947011	5521	2245	237	3799	1970908	440664	112904	407	488	298	8197	188183	43303	1321	9260441	1433551	34659	546655	402272	9374	362	4065	5014	15321	655	109255	2647	6350
C19	control	332709	182443	131564	894256	5161685	123193	3252	230287	8028641	1242774	39795	90754	13125	569974	412547	1706211	938765	206723	3990791	1930950	3087	5403	729	2186	1693525	813955	108481	312	932	1018	4717	166123	40311	2425	6435113	1232865	50200	741040	239198	4976	757	4916	4225	14059	1541	121009	21006	1568
C20	control	350062	168504	337990	1098584	6668557	117138	1385	305481	9296532	1703646	35893	121261	16648	1193011	452078	2783363	1265720	168854	3737663	2013471	6734	7194	512	930	1661936	380652	111177	685	1154	263	1102	149198	37847	1822	9489843	2009634	35572	772946	279836	12018	342	4948	3519	13719	1167	121561	2842	2707
C21	control	309572	133742	112690	636532	5436612	271893	1775	248352	8166140	1135770	39745	93159	19113	463872	464382	1690084	623919	280664	3944791	1881439	2148	6992	637	1343	2893573	820262	102256	738	359	681	1814	159943	51644	1592	6213423	1338973	44186	529144	239005	4421	4564	3324	6682	12098	474	92672	3012	8042
C22	control	385187	90407	200158	742431	4242105	71714	3777	239246	5440315	1483548	31019	66436	6222	903186	257769	2457214	392148	234822	3553385	1421038	4807	3903	352	1191	1467720	532508	81037	276	442	773	3093	124584	27100	1614	5534567	2365007	42078	850281	274119	11096	283	5335	4161	13980	1235	108068	2300	3860
C23	control	337897	129968	517086	624611	5153730	143971	3081	197870	7041940	942271	42238	164320	12058	870722	647846	2511704	1110969	168202	3936030	1701984	3008	8701	2140	1261	1021309	300419	197551	194	1581	951	22029	338344	35345	907	5854985	1870593	36168	512477	193551	7177	360	2920	4875	13423	1976	115546	4636	2754
C24	control	345395	179565	320390	957166	7185279	218669	3731	348086	8340916	1980182	44010	108969	16749	945223	209537	3455659	808746	234499	4528419	2004002	1239	3000	390	1707	2181825	503505	152563	86	688	394	11984	217132	13313	1784	7016036	2107347	40985	744756	390405	2405	1521	4105	6458	14214	1247	110189	3769	9763
C25	control	359330	166576	380944	854039	5276611	145991	2425	243051	8339976	1280163	41018	195392	14241	1093005	313760	1608655	672159	264206	3495617	1747572	3513	4735	339	1730	1461497	754326	94776	345	481	608	4846	143217	34360	303	6428468	1093154	40553	598481	270797	9210	1439	5435	4592	12860	884	121490	3099	1313
C26	control	262120	183554	152147	1132975	6922431	319366	1185	202616	8371464	1056536	27496	102202	18157	583838	67264	2056031	425050	242355	2985951	1184482	1064	1010	373	260	1062329	514152	70778	387	1262	309	24361	101225	35027	939	6327449	1117584	39632	504746	170540	1388	658	3780	5245	14345	645	111058	3304	4183
C27	control	433417	145079	130701	953686	4776491	306552	5608	260182	7271849	1368491	34270	123327	12677	373432	487481	2850455	572777	227357	3549250	1405235	1339	6585	952	1301	2604451	487359	83996	212	2073	496	1271	122006	34986	1359	4988923	1623842	45826	445764	263388	1817	3964	3669	5638	13459	1589	120209	3600	3005
C28	control	300832	108589	273654	926094	3770348	202244	1010	195708	5548184	1096963	26713	77647	9807	531368	405622	2013886	689244	152397	2336280	1341297	770	6415	179	3297	1047471	662665	68325	395	2216	226	4889	103074	19143	737	5782310	932886	44351	610301	205674	5921	1375	4705	5299	14786	1017	110504	3304	1394
S01	sarcopenia	555256	107438	535295	552856	5754826	435797	6907	230507	10559945	1468189	34629	209025	13086	1207391	783934	2705060	1265840	331439	4698173	2545796	5552	10970	914	2299	2557567	396497	204828	186	2113	1031	10642	334840	46278	857	11008232	2738448	61466	1116306	281113	24009	847	7626	5709	17351	4313	132736	3549	6869
S02	sarcopenia	367655	139498	331625	951533	5285735	198189	1669	327782	8376513	1327489	31388	94600	9663	783533	460918	1392006	726204	202257	4339371	1885087	5083	5696	1464	1265	2150163	912886	124000	139	1059	513	6455	174705	42716	2142	5218646	1764672	51211	990254	244074	14939	3814	6563	5360	18398	2071	111563	4109	3406
S03	sarcopenia	437837	176646	126750	1203102	9916581	699914	5906	206988	9861352	1194048	30928	127745	14743	1056671	202645	5282723	544208	305218	3629899	2353347	4416	3260	614	3770	1052347	995527	132723	254	1144	608	14694	219012	38372	1905	9146642	1866732	30882	628451	196417	7832	2214	6762	4545	15218	738	118280	2823	2587
S04	sarcopenia	323583	137013	237207	784555	9340511	243997	4214	391464	8436934	1211362	38853	72579	11338	516411	197335	3942508	542061	226641	3851144	1845202	3409	3329	1075	2997	922754	735978	117801	211	1241	1020	1517	185816	20523	1320	6650599	2043177	31722	704049	305274	14530	1174	4134	5078	15244	1038	131133	3264	9642
S05	sarcopenia	313279	189332	158914	835133	8735749	278552	714	305303	10518082	1199809	39451	139157	7451	1606251	132748	4371680	559569	243661	3870579	2416089	3487	1871	815	3071	1710102	700287	169379	457	1168	672	1615	259892	38617	1033	8684489	1864952	42505	673725	253319	6820	211	4588	4746	15136	2171	107142	3082	2850
S06	sarcopenia	411026	111605	214582	627403	3657714	83669	6822	194741	6831931	1315894	28145	96384	16493	379643	412223	2602787	594833	134724	3469149	1463701	3594	7298	787	3068	2048339	936851	154588	562	2627	858	6138	249526	26907	989	4886806	1729932	30388	944610	231937	3991	229	5260	4357	16478	688	117830	3572	7172
S07	sarcopenia	284884	131964	188194	755988	6275132	216030	2922	259075	6087271	733020	15877	72807	9799	1112246	206538	4724307	787085	320108	3082899	1620965	3198	3201	363	5394	683680	279124	114361	383	1397	1138	1042	178776	27745	419	5717934	1331605	41672	433060	165304	3884	229	4296	6418	14545	447	109198	4480	4244
S08	sarcopenia	127039	129679	273689	1133360	9211023	162903	5417	443231	9616596	1055467	47058	129084	12828	946547	463476	2571463	809498	102010	2826458	1541558	3271	5898	924	8311	1188606	202012	75234	478	556	835	4706	122070	27833	2080	4294774	1671768	39802	342755	171950	9217	3093	4288	4586	16907	1709	106402	5197	342
S09	sarcopenia	374061	150370	162680	859406	8157953	242358	1808	331326	10984517	1868204	45606	110504	12985	994623	463752	2272348	813770	150436	4183371	2229323	5737	6230	455	3059	1425933	270195	139345	386	1383	421	1065	197582	35814	699	7372256	1852372	46699	569140	286133	20893	0	5026	4190	16027	343	121212	4255	5819
S10	sarcopenia	441522	161748	173209	872981	6861402	178967	9809	200306	8061883	1821154	38002	299400	12233	978864	656011	5211151	560567	315969	4164394	2313825	2710	10849	1441	2163	2648463	539525	288057	211	1905	827	12838	465568	30826	2484	8824449	2867592	53342	462019	353779	4055	297	3726	3678	15066	1940	106414	2595	4869
S11	sarcopenia	250931	112299	176457	726129	4513864	162212	1896	224854	7276969	1031466	35141	87286	9191	468471	359736	1197493	503772	175417	2827304	1718192	6623	4832	666	4571	1207795	411190	125283	225	437	511	2118	208078	43286	1119	5264628	1376825	41370	605346	167101	12118	2214	4475	4768	13637	2499	117040	3002	1212
S12	sarcopenia	553115	121975	218599	644405	6215408	190913	1328	232837	7281518	1072350	28385	112263	14035	557951	949264	3140870	670931	287596	3755726	1920968	6773	12543	1441	1388	2430020	188135	167716	447	1403	527	7062	257516	34557	1457	5958182	2689724	46101	623457	279307	12181	1082	4358	5752	13742	2572	107887	3146	35716
S13	sarcopenia	595329	128611	337206	851240	6520401	241497	3432	277821	8651281	1170873	42299	194041	15427	1790377	450271	1868067	741550	81461	3022623	1809797	7546	5580	1199	986	1288877	443229	210962	207	1485	960	26317	347150	38840	0	6386324	1715636	48768	749349	204707	11516	7039	3872	5923	14154	2033	108274	2496	13952
S14	sarcopenia	435398	149831	350446	841286	5403298	374126	2915	316264	8777312	1823956	46013	139450	17884	455738	443725	1790951	527950	108616	4814895	1684234	2251	7359	1267	1190	3603575	1391122	146773	227	1474	642	1995	236539	13072	833	6524854	1698586	44926	779782	357890	4275	868	4033	5564	13624	761	113115	3796	13927
S15	sarcopenia	383210	148916	317859	746327	6072196	376873	3593	279331	6561433	1355770	37417	119948	17146	1506838	394763	2678826	711583	265493	4062184	1924732	2722	5118	1201	790	2084224	850639	112521	737	1531	725	7348	151679	35615	2903	8384527	1478461	38847	619549	344995	5355	582	5580	6791	14072	703	117224	4591	2040
S16	sarcopenia	518481	151431	366401	937015	7397916	362303	5167	473541	8322619	1291816	41276	165580	35932	624541	150479	3156853	678543	233238	3087683	1678510	1181	1991	812	2496	1496979	1077431	197126	231	3756	634	7027	300701	23737	2582	6066074	2275914	49708	626974	266055	8179	286	4348	6056	14600	1802	125877	4525	3547
S17	sarcopenia	454736	232014	414077	1480169	7251932	136603	3030	328876	9092410	2064621	45236	97567	27357	1024142	230577	3602661	828239	393689	4818336	2213859	5337	3044	332	1103	2077635	821091	185770	511	1745	437	9790	300204	50773	970	9504589	1497316	28664	708691	392475	10856	521	4299	6055	14324	906	109909	4686	2508
S18	sarcopenia	557336	122859	452785	757034	7208756	958833	7961	211008	7401707	1510232	37440	150258	7874	1197146	633797	3209216	942284	463955	3964132	1672930	3680	8656	652	1296	1465709	402879	142690	536	1096	625	17533	233551	31201	1673	9082943	1856936	29976	697197	264209	5501	1301	3803	3667	13323	2401	116977	4424	3006
S19	sarcopenia	424653	115538	380971	603555	6020542	73507	2570	182637	7389871	1203375	37416	114190	23575	1251860	759669	2253880	625218	589044	3603989	1591391	1747	11519	1026	1607	1662412	2156209	153639	331	437	1086	20819	234188	23411	1148	10164860	2202351	35935	956399	404486	11817	569	3829	4570	13126	3593	102503	2833	2191
S20	sarcopenia	378289	99632	162955	856415	4477765	236222	1790	181178	5562817	890478	35074	229444	7096	393235	183717	1621022	351369	311983	3213099	1338724	2753	3433	356	1858	1257108	932837	101201	471	538	1128	4992	152987	30365	297	7718572	1317062	43131	489443	233326	7399	438	3070	3799	15093	971	112966	4125	1990
S21	sarcopenia	309950	127597	202739	675812	7038457	120845	5189	227339	6198392	902743	34771	89156	6189	1001268	326308	2793914	589811	276731	2470598	1244539	4913	4813	268	1216	627201	175999	116573	128	706	307	2736	161315	44785	596	6442783	1830783	34762	613628	196743	5212	443	3558	4340	13344	2366	126737	2276	1494
S22	sarcopenia	389965	96241	280435	674096	4949290	178758	1107	250444	5577518	1035071	41577	181447	8328	591564	430789	1383779	569289	162947	2759483	1008485	4344	6195	292	601	1602676	225457	99202	304	946	1774	7991	143400	22699	938	5331374	1500789	36961	376375	183727	57128	3139	3270	4500	14258	1236	103080	2855	4805
S23	sarcopenia	428681	131142	433871	460910	6091082	298926	16117	204322	7472805	1509394	51479	133910	20670	658500	1230921	3111864	852123	152522	3931802	2321248	2424	17010	8674	2668	2749711	1289409	286967	346	2692	266	1603	407610	29341	1828	7846548	5346782	60874	1015987	221131	2536	1010	3849	4578	15202	3361	101976	3902	4750
S24	sarcopenia	415099	90609	330865	478086	5173246	209658	1853	194375	5000380	639558	26617	80995	17155	1013082	435108	4327444	545357	194173	2245627	1410550	3299	5501	1687	1060	1033870	157243	168533	377	1092	253	23402	256905	35052	297	4430229	1933765	38262	576440	164984	6254	1216	4113	5621	15189	1515	105739	4280	1245
S25	sarcopenia	517061	147115	215094	785851	8143348	252322	5737	372239	8590560	1621510	53805	98015	25334	439844	300001	2829342	659308	179586	3056301	1616220	1532	4907	245	1766	1524041	126876	146352	330	920	584	1268	211300	28050	1531	7004865	2039957	44490	620597	219244	2037	6628	4201	3882	11715	3254	95005	4152	1454
S26	sarcopenia	421500	116699	260420	683587	6876670	141101	3163	205701	5536415	997962	42784	120056	12271	325564	295580	2517859	487576	211786	2433977	1157258	4677	4017	394	1403	1083870	617881	118176	105	2403	798	6461	200907	23910	911	6396374	1247878	39076	552414	160030	2419	930	4178	6055	14139	1119	121484	2980	2412
S27	sarcopenia	352690	123568	397195	658666	4522881	184390	518	254706	7802646	859969	40726	95781	15575	463065	278969	990719	437496	148715	2895398	1464936	3284	4385	695	1314	1707630	470672	131526	467	975	331	2792	206925	30996	1818	5768057	1575121	37073	651606	189190	3923	549	4647	4565	18366	1391	115767	2814	6035
S28	sarcopenia	215284	172963	397677	1183362	6361845	232216	5627	258144	7069676	2333514	28968	91950	26349	576345	437567	3036738	1013556	297289	4171906	2084188	8542	6915	909	2722	1630486	743303	102016	494	626	777	4096	169011	19676	343	7053640	950801	42823	492360	420506	11040	670	3801	5083	13994	1381	117419	3174	1999
D01	dialysis	368487	97398	204069	274058	3524773	323473	14594	154925	6815067	528303	26700	466558	13864	1282053	903383	2552408	730093	137959	2678400	1446582	7767	9851	6879	1784	1434696	204895	332036	244	8100	1080	14521	483352	33612	627	4922917	8254230	65882	487394	130778	10903	736	5334	5660	16882	5716	126137	4367	20511
D02	dialysis	286367	78062	153758	305042	3923955	175052	7796	167152	5848555	607156	27033	155151	10122	1420505	773517	2947385	697706	137568	3152210	1083380	4686	10311	3624	3776	1505920	179576	228051	279	3660	860	59863	350759	10962	842	4404003	4687003	47756	292743	160177	5884	1533	6189	4667	18431	1940	119088	35171	7946
D03	dialysis	652262	171518	291555	577107	4690714	385985	29332	681185	7097506	1527890	41493	174780	12506	752391	980348	2891104	550961	207523	4486018	2016278	12399	14683	17552	589	2516063	376233	269641	299	2058	1288	16854	409758	38720	2439	6528834	17896436	49810	350848	337248	15961	2378	6552	7579	14717	8287	112592	5869	9961
D04	dialysis	510520	138354	191532	1192026	7169151	235363	23018	628588	8980192	1099081	42624	135948	59365	1347646	1255057	2554267	1100273	93568	2691947	1537882	10027	16742	17540	2395	1878194	459715	300067	185	20631	432	30162	435702	22768	2398	4933468	10235988	43815	381464	165870	14922	21933	3301	4193	12067	22068	102221	11735	4245
D05	dialysis	511301	122813	227354	457144	4191734	180829	41345	337206	7198277	986654	26326	231803	14059	809650	975610	2906367	519377	99959	2874061	1844425	2431	14575	10567	1511	2061461	220662	282562	268	6039	314	11085	453358	38041	1065	4792016	11572647	53287	319234	234957	8264	2463	5255	4624	15428	12181	117607	4172	9718
D06	dialysis	374520	95359	173221	262423	5583645	274999	18005	255208	7256719	875244	39947	173629	12086	1652332	1214742	2700332	359139	153109	3662515	1924752	13093	18276	8662	3222	2371883	366485	303412	323	15138	1515	15251	455828	24342	431	5376344	13868656	47563	378843	171407	19635	11699	4429	3806	14923	13384	94955	2875	16803
D07	dialysis	464862	136329	220046	521392	5228786	796775	27170	276952	6458561	1017914	53365	174498	15419	1816657	1204895	2500547	529572	242726	3067774	1795915	7304	17926	7946	1581	1730771	355970	227391	278	18485	281	15647	351768	42564	916	5616307	14899103	56935	362283	165495	14084	4938	3450	5914	14151	13280	113985	3450	16218
D08	dialysis	361244	102905	225765	530214	6581882	206575	20417	393536	9422245	778384	39402	127551	25161	1259154	1883261	3308373	509744	78933	3352510	2514049	8879	27336	6561	2398	2358451	321580	201593	400	4299	314	40502	327335	17454	593	6534287	13868413	56584	340676	209063	10634	13216	4323	9286	14196	12079	108779	23328	21637
D09	dialysis	697735	128796	174067	407955	4491363	356466	11517	300995	6363864	1386902	33618	209681	17784	890809	1099768	3223745	605223	188312	2426936	1731330	10324	14617	18784	1403	2486589	425946	252428	402	14054	596	29028	415181	26530	145	4185908	11066018	52792	374055	233387	16070	1821	4594	5338	14844	7920	111831	10471	10429
D10	dialysis	582115	106175	315084	474069	5051721	188803	18298	343387	7543885	1098953	44853	135764	11839	1133270	1331967	2761339	703364	92283	2712102	1543578	4494	20031	11732	1758	1559444	293245	265831	173	8667	352	10059	399441	17876	839	3749627	12492239	61139	406950	189332	6883	2605	3327	5566	15884	8586	98265	1581	20430
D11	dialysis	410882	164420	186380	569585	5717979	902214	16910	450303	6767443	1349926	51547	135586	14715	1169031	1036751	2894691	579197	136629	4092426	1819260	22291	14996	10361	2882	2633031	1023228	270420	425	12940	565	12319	383020	20877	849	4972391	9986156	56202	278541	272908	18289	16900	2991	8106	12577	5076	108133	3555	24307
D12	dialysis	477732	165725	270857	594221	6655490	474116	19566	420269	8827942	1897888	64252	148423	14564	1431825	1719590	3858041	463595	128903	3230819	1851088	21549	24295	28328	1141	2607742	185818	121962	244	5594	1070	30837	187799	19118	2280	4004540	17015285	62278	350685	243785	28197	11610	4456	5449	13197	10508	114696	7810	14588
D13	dialysis	272288	98986	236306	255191	3481187	188536	24403	197789	5146102	917325	37418	151220	16349	1034528	1124672	3524172	564941	188167	3341805	1670235	6722	15182	9978	1275	1421317	307952	279192	220	11014	1982	58879	425038	18011	348	6305771	11886958	41227	316786	154177	13475	2803	3158	5415	14650	8737	117556	35449	16198
D14	dialysis	512451	127781	211575	631368	4829715	434556	8464	362150	6746165	1829672	53901	200656	22756	1698750	1190713	3461462	645570	161309	3448657	1763353	7165	17224	1448	2021	2906020	340562	346732	368	1927	919	10500	502109	18048	591	7700532	4565639	37104	561710	265328	6736	1487	4965	6579	13830	3425	117477	4237	11883
D15	dialysis	558354	94008	146210	479123	3037588	220208	24681	250095	4816517	816942	32128	83398	12006	498960	772624	1794982	486266	73161	2228668	960128	6480	10759	5773	660	1426779	404473	237864	410	5809	410	19173	372906	23239	970	2742199	9430500	49242	377543	110242	9900	3425	3314	5208	12820	10630	110884	3073	13190
D16	dialysis	468609	134927	203147	464922	4635969	239864	17479	359074	5904708	1098537	56470	217215	23628	1142829	898593	2210290	572559	167240	3098538	1901097	11764	11939	6027	1022	1511814	376532	251540	287	10337	730	15640	386446	49063	2177	6717924	9510700	58014	476603	203816	12608	7718	3642	5540	12001	2942	102242	3520	10194
D17	dialysis	984087	153521	356077	579658	7370437	436009	20578	315778	8551715	1502230	53774	278354	21198	1132456	938466	3335326	620333	391963	3920850	1931208	6718	14728	7559	819	2119208	305960	375063	305	5510	836	13241	603077	18641	1593	5573323	10742051	39688	471330	438802	12290	3789	3745	5361	13304	6936	110592	2835	28125
D18	dialysis	658958	90974	178578	395120	4628692	256978	31611	221510	6180628	788079	49485	173475	17018	1783143	934141	2639522	572286	134416	2753723	1603619	16996	12802	10103	3706	2129028	353793	221238	377	6021	919	10728	312515	15784	1403	5032679	10083303	38319	425890	173398	19039	1085	3824	4254	13457	10591	111234	3760	3899
D19	dialysis	500229	110516	221126	428966	6168500	266279	26878	333801	6234668	1143063	52523	168172	13083	1511128	1073726	3673423	632731	137573	3148649	1748348	9957	15592	5176	2117	1456532	230074	292975	148	8165	1257	51382	470507	20968	996	4641294	15972864	44402	401486	217571	18359	4485	3713	5850	10720	10672	117635	10307	12877
D20	dialysis	419055	136710	220789	532639	4895509	230891	16122	446775	6673540	1076890	51844	161729	12356	1172618	1106935	2459110	526742	120112	2909241	1801769	13134	15287	8878	1080	2296016	475102	219522	671	8210	1297	14197	359146	24677	2619	4472793	14883032	44395	481262	223025	23387	3146	3360	4752	13968	5505	116511	3071	9006
D21	dialysis	384113	97526	235743	305286	4433948	302363	22267	225503	6416039	775831	54747	154001	14806	899114	1084099	2514068	736046	117444	3305757	2086020	9905	14717	19857	608	1345707	249599	310676	366	10958	987	21615	478788	23982	412	5721448	13134714	52338	403866	215116	19196	3770	3953	4340	13743	21424	100078	4460	47283
D22	dialysis	607588	114391	226186	538857	5520317	699682	12003	381296	6259038	1339582	59832	72766	11343	760498	1124050	2478526	537696	128058	3118518	1527011	17142	16266	4592	1038	1787884	146836	283070	218	8454	498	19502	426148	27085	1964	4812302	9201746	37775	379664	203546	16009	3680	3979	5324	11634	6454	93920	3262	14757
[truncated: 186 more columns]
