# Supplementary material for: Comparative Analysis of Primary Sarcopenia and End‐Stage Renal Disease–Related Muscle Wasting Using Multi‐Omics Approaches
Source: J Cachexia Sarcopenia Muscle. 2025 Apr 10;16(2):e13749. doi: 10.1002/jcsm.13749 (PMC11982700; doi:10.1002/jcsm.13749)
Supplement: Supplementary file 4 — Table S2 Proteomic profile of plasma from controls, participants with primary sarcopenia and patients with end‐stage renal disease–related muscle wasting. [file JCSM-16-e13749-s003.xlsx]

## Sheet: 20230322_143109_20221202_Report
PG.ProteinGroups	PG.ProteinAccessions	PG.Genes	C01	C02	C03	C04	C05	C06	C07	C08	C09	C10	C11	C12	C13	C14	C15	C16	C17	C18	C19	C20	C21	C22	C23	C24	C25	C26	C27	C28	S01	S02	S03	S04	S05	S06	S07	S08	S09	S10	S11	S12	S13	S14	S15	S16	S17	S18	S19
A0A024QZX5;A0A087X1N8;A0A2R8Y6A7;A0A2R8YD12;P35237	A0A024QZX5;A0A087X1N8;A0A2R8Y6A7;A0A2R8YD12;P35237	SERPINB6	29667.1	29200.4	6144.48	30322.2	20500.7	37403.3	17950.6	43947.4	30686.5	44467.2	11843.7	19892.7	47978.9	26233.7	28251.8	12893.3	74118.3	23937	14041.9	70425.7	30076.2	90899.6	47903.3	52656	3051.35	9208.94	1175.49	118999	40962.3	27541	635.462	10194.6	13030.8	17160.9	84170.3	2340.76	6654.69	11957.4	8715.59	30564.4	38151.3	51409.1	48957.6	20887.4	40834.3	41804.9	24874.5
A0A075B749;A0A087WX83;Q5VU43;Q5VU43-3;Q5VU43-4;Q5VU43-6;Q5VU43-7	A0A075B749;A0A087WX83;Q5VU43;Q5VU43-3;Q5VU43-4;Q5VU43-6;Q5VU43-7	PDE4DIP	1.58291e+06	2322926	3036842	2.01062e+06	1.34838e+06	1.94614e+06	2.07765e+06	1.90951e+06	793195	1.46696e+06	3.61948e+06	2582047	2.4522e+06	2.97489e+06	2.37203e+06	1.03992e+06	1.83929e+06	2003203	1.57607e+06	1234603	2196702	2943770	2.44522e+06	2.28976e+06	3.26012e+06	3.79108e+06	2.09463e+06	1.60031e+06	2.8706e+06	3.97158e+06	1.55157e+06	4469285	1995991	3641964	2.54586e+06	4.3659e+06	1.52934e+06	2.59115e+06	2522708	2.27718e+06	3.11532e+06	1353834	999979	3.04595e+06	1.59413e+06	1.76364e+06	5828249
A0A087WTK0;A0A087WVC6;Q12913;Q12913-3	A0A087WTK0;A0A087WVC6;Q12913;Q12913-3	PTPRJ	312229	330638	443392	215400	578751	354092	559218	579517	404151	393342	368331	653068	385055	421382	431066	297145	394102	547582	375521	304735	539306	306953	258516	389796	387902	463817	503944	347444	562196	404002	392530	488494	405178	452435	331436	418819	304822	436777	466934	453036	485881	245380	469632	321530	265247	470111	409621
A0A087WTY6;A3KFI1;A3KFI2;A3KFI3;A3KFI4;A3KFI5;E5RFZ1;P41271;P41271-2	A0A087WTY6;A3KFI1;A3KFI2;A3KFI3;A3KFI4;A3KFI5;E5RFZ1;P41271;P41271-2	NBL1	3496.2	47469.3	1.39566e+06	13490.9	12916.2	4901.13	511.302	745734	2383.07	1391.68	8738.1	20696.4	5417.47	7195.34	31120.3	20063.6	4668.6	55392.3	399.073	156.396	6030.42	5851.13	2913.99	3034.03	949608	11902.6	950347	22321.7	2493.97	7375.77	7954.44	14685	14563.2	28475	161148	10612.1	1617.05	23924.2	8744.38	15003.1	58443.8	104292	14421.1	43520.2	65184.5	22117.1	24893.6
A0A087WVQ9;A0A7I2V659;P68104;Q5VTE0	A0A087WVQ9;A0A7I2V659;P68104;Q5VTE0	EEF1A1;EEF1A1;EEF1A1;EEF1A1P5	481416	888814	380428	18875.9	1.09465e+06	16315.6	1.3338e+06	1.30155e+06	97138.2	401417	48894.4	2.51961e+06	149208	310970	38439.8	169170	812081	247048	115590	300402	902864	452849	150409	55044.1	102022	27570.3	129725	196668	397144	53854.5	1.62879e+06	71498.6	233910	20819.4	305083	67796.8	109795	1.02105e+06	655978	1163837	364373	152507	70003.8	904413	90244.3	11721.2	165703
A0A087WX80;A0A087WYF1;P24043	A0A087WX80;A0A087WYF1;P24043	LAMA2	95405.2	154309	166034	109355	110336	179794	61819.5	109502	69683.4	112577	111311	187056	168389	55809.1	150265	82206.9	60604.1	95724.4	159829	83799.9	108148	91067.1	70387	99310.8	69370.7	161695	123756	171701	158341	147127	37463.5	61706.3	82714.5	124598	121177	129660	113723	106182	119272	113741	72284.8	88093.4	134591	92616.1	101135	107909	115761
A0A087WYS1;A0A7I2YQ74;E7EUC7;Q16851;Q16851-2	A0A087WYS1;A0A7I2YQ74;E7EUC7;Q16851;Q16851-2	UGP2	102470	196077	442474	201078	260689	223760	108806	210369	184997	170068	115559	413804	216426	265339	322504	513608	39254.5	347894	64193.8	150823	165341	640866	95077.5	82021.5	47879	148081	280915	431606	739679	171041	175644	58615.3	95753.7	130111	116539	212372	205725	80379.5	42362.1	167795	806388	413974	252737	311225	160112	87399.8	144992
A0A087WZ31;A6NGN6;B1AJZ5;Q9NR34	A0A087WZ31;A6NGN6;B1AJZ5;Q9NR34	MAN1C1	6.50333e+06	7.01872e+06	4398158	4.88004e+06	6501583	7.99473e+06	8.05071e+06	8.02508e+06	8.14363e+06	7.00059e+06	6.36692e+06	6.10101e+06	7.94029e+06	5377004	7722953	7.94293e+06	5.60535e+06	9636346	7155970	8.22777e+06	8.00379e+06	6.85751e+06	6361501	6.27116e+06	7388676	6938363	10122312	3570849	8237359	9490996	6.86191e+06	8889643	5607021	5.91604e+06	6.54014e+06	5.51258e+06	7676137	5.25966e+06	8662315	5.8069e+06	6.56639e+06	5.01032e+06	5.22733e+06	7.38203e+06	3.2704e+06	6.01622e+06	6.90773e+06
A0A087WZR4;A0A3B3ISU3;H0Y4U3;O75015	A0A087WZR4;A0A3B3ISU3;H0Y4U3;O75015	FCGR3B	106366	178720	376199	71343.5	154511	150867	284640	296138	286165	287676	637775	207068	462209	259126	90190.5	184420	83455.6	220832	97623.9	152066	104207	149960	127723	187120	288835	350856	500967	508214	342376	167688	157197	526427	82783.2	209210	142612	695567	257463	125108	244637	437736	349977	92273.8	55913.1	117345	147720	250263	120237
A0A087X054;A0A494C039;Q9Y4L1	A0A087X054;A0A494C039;Q9Y4L1	HYOU1	757825	837471	1.08628e+06	676265	914894	1.07031e+06	907216	1.15515e+06	790741	1.00101e+06	910238	1.0077e+06	767502	926169	862244	851338	710307	759048	735138	1140790	627368	1.0607e+06	964715	783589	940307	1.02967e+06	964291	889745	1.21061e+06	861128	850442	975729	489633	894707	1.34192e+06	1089626	758318	1207754	790930	1000093	834591	2.35694e+06	671561	833471	1381649	649999	859649
A0A087X0K0;P39059	A0A087X0K0;P39059	COL15A1	31682.3	16631	63170.8	3188453	12905.9	19281.7	4150.57	15751.8	5097.56	5202.42	17340.1	17017.1	3637.44	1163.4	3056.09	727.629	12599.9	32018.5	41648.8	11861.5	18080.3	19738.6	16505.9	9398.1	4044.64	16343.7	1319.64	24436.6	8677.93	133.376	184228	13415.9	2634.2	677.321	98114.2	44488	2867.88	16621.8	17919.8	7888.78	2289.61	206525	1721.92	17781.8	2749.93	11577.5	1356.15
A0A087X0M8	A0A087X0M8	CHL1	1367645	862666	984963	915792	1.55487e+06	873665	1.50935e+06	1.84077e+06	1.30586e+06	1.22788e+06	1.42172e+06	1.20181e+06	1.40713e+06	1.2794e+06	1.51574e+06	1.13994e+06	817477	1.25809e+06	1.07773e+06	1.01534e+06	1.81162e+06	877301	1.34899e+06	1.12909e+06	847239	1.05065e+06	1.3227e+06	677655	1.07116e+06	1.02231e+06	899083	1515961	896837	984291	641459	1.24336e+06	1.43046e+06	1111045	1.01097e+06	1.53576e+06	1.17553e+06	709540	872376	1.15246e+06	689908	671765	911387
A0A087X1J7;P22352	A0A087X1J7;P22352	GPX3	7.38419e+06	9579810	5.8636e+06	9417872	8486660	5418588	7.12667e+06	5524577	6.37808e+06	6986761	7042413	10688467	6500354	5.67497e+06	9393406	8154426	6.02066e+06	4753554	7.1397e+06	9917243	8643890	7135984	5.81968e+06	8240050	9236834	8734272	11152094	3.07113e+06	5481678	7811761	5.02011e+06	7222032	6676155	5.46768e+06	1.03917e+06	2659278	9322767	4532644	5623140	4136680	9946735	2.92189e+06	9987733	3.46028e+06	2.0415e+06	2.90882e+06	3.64867e+06
A0A087X1Q2;O95633;O95633-2	A0A087X1Q2;O95633;O95633-2	FSTL3	19244.1	23114.2	NaN	64814.3	17849.5	8810.52	5373.31	2152.46	29341.2	20616.1	318.507	528324	1506.76	232.847	29141	27587.5	4158.38	7414.69	369.641	9666.9	NaN	21727.1	12058.8	17176.1	2058.32	NaN	4032.82	1675.88	9756.65	16627	93264	1519.57	32590.1	4220.48	5263.14	17490	46749.5	23255.4	1789.14	3220.68	670.788	18660.6	953.847	1315.5	2174.13	324.402	3133.06
A0A087X1S7;P09326	A0A087X1S7;P09326	CD48	2063.17	1174.44	1797.34	1328.33	2251.04	2045.53	1648.27	1990.55	2734.1	1872.79	1941.74	1083.25	995.914	2453.77	2414.13	928.93	298.399	1748.81	2154.34	976.852	854.92	1467.06	2359.25	1130.53	258.201	2466.89	1423.57	1498.54	3088.9	46.4407	1900.37	4354.28	118.907	415.623	2085.58	2285.06	1015.97	1254.72	847.577	1763.31	1373.37	2609.64	2334.36	1794.38	286.132	16804.3	2673.93
A0A0A0MR18;Q9Y5R5;Q9Y5R5-3	A0A0A0MR18;Q9Y5R5;Q9Y5R5-3	DMRT2	357374400	314796544	66873460	311492704	67119064	285876256	184041504	75337152	250159360	64134688	62871232	58875640	215768512	67629888	64919808	184912576	199325120	182995824	182621840	201780304	59584916	132493520	208298848	188781264	78074872	120627072	75447136	61933512	39144008	77016344	165240896	75218888	50904616	88457176	63025632	81802880	55105616	42894228	193597664	45544100	37723132	60983476	100252848	50132888	48123796	124233408	56856352
A0A0A0MRJ6;A0A3F2YNX8;F6S8N6;P22061;P22061-2	A0A0A0MRJ6;A0A3F2YNX8;F6S8N6;P22061;P22061-2	PCMT1	9094	5623.74	36087.1	20053.8	23779.7	12353.8	36064.2	10810.1	11200.9	53732.5	4124.39	15543.2	4477.32	30756.4	23241.9	3573.74	6267.23	3234.87	8425.08	14575.4	8679.41	13510.7	41073.2	31515.6	18737.4	15542.3	33883.8	14170.6	15284.8	41744.6	34496.6	21043.9	25410.5	4164.66	4335.94	11615.3	7477.24	8627.49	35758.8	11494.5	17238.4	13487.2	47098.6	10377.2	10724.9	11307.4	34933.4
A0A0A0MRJ7;P12259	A0A0A0MRJ7;P12259	F5	9161669	8944504	9106723	6.58689e+06	6709360	9690207	7381013	9117561	7.86145e+06	8475973	8534320	7501497	9804306	7.64089e+06	6852525	8984535	8700869	6.68144e+06	7875909	10294582	7797717	7595185	10263255	8701759	9436773	8.33278e+06	11332516	7.8368e+06	8437575	9088788	7.95056e+06	8929383	5.49586e+06	8796977	6400815	9877077	6.85856e+06	6.56437e+06	6.21992e+06	9984776	8451500	8.32956e+06	6144092	9273529	5.65104e+06	7.66091e+06	8173938
A0A0A0MS08;P01857	A0A0A0MS08;P01857	IGHG1	688729	544711	568450	518672	480159	1.16257e+06	517938	815417	1.37637e+06	709895	531497	392157	1.11414e+06	887884	148547	673056	1306089	174186	715068	1.02918e+06	918904	651850	263088	481340	2093116	509362	163515	507419	1.02637e+06	611841	1.1977e+06	223273	258740	1.07327e+06	154813	579698	259870	556105	383344	787111	619988	231705	268698	451707	700139	441541	384091
A0A0A0MS09;P01880;P01880-2	A0A0A0MS09;P01880;P01880-2	IGHD	17440.4	71349.8	70927	25982.5	24323.4	46172	35251.1	28137.9	10779.6	23948.2	20916.9	13258.4	13471.2	21063.8	37476.9	20996.5	18606.8	56093.8	18533	17105.4	19476.2	12736.2	13714.5	13112.5	15707.6	19600.6	12037.4	9590.54	20374.9	21863.1	15732	18614	13330.7	11036.7	14048.3	9114.17	8674.77	14039	20972.9	20786.6	10390.2	18747.8	14514.5	14112.2	15276.1	21880	20060.4
A0A0A0MSA9;A0A0C4DG49;P15151;P15151-2;P15151-3;P15151-4	A0A0A0MSA9;A0A0C4DG49;P15151;P15151-2;P15151-3;P15151-4	PVR	174822	376405	234631	282784	441938	269634	331909	216307	190308	96900.6	267441	586556	315653	355912	372741	329129	226092	268977	316652	455685	240614	140736	310887	617161	115132	289063	109539	107479	103044	175446	168137	327185	210397	213405	84359.5	189602	254812	216789	258352	208733	301656	209119	255178	105313	61415.8	195265	84840.2
A0A0A0MSD0;Q4LDE5	A0A0A0MSD0;Q4LDE5	SVEP1	610267	396155	524104	266973	498107	572169	392483	320514	599715	503699	360090	196722	472233	419300	466428	1.25187e+06	666488	389317	511007	925983	681005	384348	697671	360637	494184	471686	431398	922366	426335	470704	722709	733154	388590	820008	712899	478546	604569	683485	813681	557790	295563	725321	750785	884633	303869	1.30719e+06	347870
A0A0A0MSN4;P12821	A0A0A0MSN4;P12821	ACE	268289	304939	369825	235494	481371	175783	361539	311732	242357	333842	343258	335325	245085	326278	436805	265254	288152	338203	223974	290413	295535	314294	253332	512364	327230	340591	319002	280422	393625	199872	264234	321690	180933	273799	229731	228600	337811	401842	459098	247581	291090	279002	287037	244329	213909	203126	201068
A0A0A0MSV6	A0A0A0MSV6	C1QB	6.93663e+06	3.80632e+06	5.20722e+06	7.9852e+06	5830816	8872296	3.94641e+06	6.49891e+06	5437052	6095219	7.26434e+06	7.77094e+06	7427748	8.31173e+06	6199088	7641702	7.76604e+06	3589317	6954570	4323182	6.14052e+06	7.29654e+06	6.49959e+06	5.42095e+06	4892084	4438569	4.58497e+06	5413942	7.7484e+06	6202565	5974955	5599630	4.04834e+06	5.43404e+06	4.0396e+06	4.59141e+06	9111739	5410214	6.63159e+06	6.51037e+06	7819651	4.25796e+06	5775744	3493912	3.85448e+06	4.88937e+06	3.61357e+06
A0A0A0MT66;P05060	A0A0A0MT66;P05060	CHGB	662.617	1108.84	3412.91	453.971	4007.24	130.961	2273.82	2190.51	1549.08	4023.97	5287.35	2477.2	4347.91	566.173	4903.52	724.93	405.853	697.403	2969.32	2880.06	4164.41	4401.76	3435.93	1874.57	9831.6	3398.98	996.918	3547.62	100.053	8339.15	3188.69	3874.21	3700.22	3753.58	16497.2	5227.91	598.319	4463.96	4193.9	5690.61	5629.21	35611.6	2213.45	4487.12	14546.5	188.57	3752.95
A0A0B4J1R4;P32754;P32754-2	A0A0B4J1R4;P32754;P32754-2	HPD	15607.1	74311.9	24449.3	89922.5	79851.5	194294	71010.9	47165.6	141579	20622.6	78037.3	68686.8	30457.6	30748.7	39525.8	18125.6	26095.4	164471	92088.1	52118	21559.2	26493.3	28948.3	50330.4	13286.8	109705	28481.6	36303.5	45049.6	41454.6	34462.6	3480.81	21456.2	180093	24096.7	15769.3	16113.3	37526.5	38630.7	25049.2	103657	80769.7	65436.2	15396.5	16275.4	120577	4922.73
A0A0B4J231;A0A5H1ZRQ4;B9A064;P0CG04	A0A0B4J231;A0A5H1ZRQ4;B9A064;P0CG04	IGLL5;IGLC1;IGLL5;IGLC1	143228	80218.3	184179	648511	111286	962177	127027	54098.7	98282.3	187135	884270	131229	117974	178065	54134.7	83453.8	61025.9	381169	160405	85529.2	224828	71647.7	80169.4	367041	310791	508964	127876	55673.9	350257	118056	305290	119315	94071.4	581812	115309	315936	44469.3	193169	47953.3	141189	214982	94207.3	37174.9	61853.5	165833	285549	93768.8
A0A0C4DFP6;Q9NQ79;Q9NQ79-2	A0A0C4DFP6;Q9NQ79;Q9NQ79-2	CRTAC1	1597344	2.20712e+06	1.6526e+06	1.77386e+06	2.18123e+06	1.70262e+06	1.32793e+06	1.11444e+06	1.12558e+06	1.14205e+06	1.25666e+06	1.31266e+06	978545	3.04055e+06	2.2854e+06	745661	744475	745135	2.14947e+06	916933	1.52964e+06	544188	1.01222e+06	1.09106e+06	924519	1.70306e+06	698802	1.94564e+06	1.10446e+06	1.74639e+06	971945	1.80102e+06	1.36535e+06	839720	708988	2018505	1.46015e+06	803277	1.16607e+06	1.71858e+06	797922	601050	1.17198e+06	1.28027e+06	728295	1.28128e+06	805058
A0A0C4DGZ8;P07359	A0A0C4DGZ8;P07359	GP1BA	761395	989964	758576	807815	749445	676383	776977	955034	831953	1125345	803692	1.11605e+06	526575	771901	734152	486666	543106	766760	654151	1.50828e+06	542665	1.03312e+06	661311	822599	844286	911201	743289	838974	844259	805123	673018	1.25202e+06	847670	1.11211e+06	1.12528e+06	1.00423e+06	1.06254e+06	1.30008e+06	952790	1.10973e+06	561155	2.07816e+06	1.0912e+06	1.04264e+06	1.56417e+06	803550	582173
A0A0C4DH07;Q8N2S1;Q8N2S1-2;Q8N2S1-3	A0A0C4DH07;Q8N2S1;Q8N2S1-2;Q8N2S1-3	LTBP4	19.5929	2078.72	15256.5	24648.6	317355	108898	25287.5	201520	48603.3	38952.6	412015	145497	53595.7	6321.8	90613	2075.92	12817.7	5466.49	148103	4017.74	9563.42	200040	5660.14	74692.5	55579.5	93030.1	12045.7	13976.7	12505.1	45776.5	41003.8	102926	6760.6	26019.3	3036.41	602415	30550.5	20195.5	36255	6418.33	87294.9	32044.1	3592.91	26679.6	24247.9	14679.2	5444.49
A0A0C4DH21;Q92496;Q92496-2;Q92496-3	A0A0C4DH21;Q92496;Q92496-2;Q92496-3	CFHR4	20344.4	35954.3	161838	71210.7	160068	52141.3	235364	3931.93	23564.1	24864.4	57179	12734.1	41660.6	111961	9207.76	12106.4	89790.4	78040.7	41543.9	11743.6	32008.4	151314	15960.5	88759	142358	14942	34050.1	227672	29535.3	269275	11197.5	89364.5	95115.3	23280.5	163782	32129.9	16114.1	11549.1	74830.7	52118.2	16407.4	36240.7	28083.3	40898.8	447092	35488.3	50298.6
A0A0D9SEN1;Q12884	A0A0D9SEN1;Q12884	FAP	1.58471e+06	1.66575e+06	1.50637e+06	1.47863e+06	2.19106e+06	1.11677e+06	1.6902e+06	1.08555e+06	1.08493e+06	1.30273e+06	1683851	1.37242e+06	1.60399e+06	1.81872e+06	1.34298e+06	1.61415e+06	1.63756e+06	2420018	1.18862e+06	1.3634e+06	2362112	1.52201e+06	1.53596e+06	1.16139e+06	1.15959e+06	1.35956e+06	933028	1298856	1.01391e+06	1.17445e+06	2114844	887564	619304	791271	1.38196e+06	1732726	1.3454e+06	1.56044e+06	1.47681e+06	859450	1.47242e+06	922693	1.48574e+06	1.57612e+06	1.53614e+06	1.43787e+06	570428
A0A0D9SG88	A0A0D9SG88	CFH	348.842	1171.42	279.413	688.711	NaN	330.114	2307.12	183.379	911.849	NaN	900.953	NaN	1359.37	737.247	188.715	2271.18	577.533	382.804	413.197	NaN	138.812	NaN	NaN	99.1347	207.731	NaN	545.793	531.274	344.14	636.627	789.547	NaN	988.215	3356.91	116.818	969.436	4658.84	955.258	1446.92	86.2662	2039.22	300.951	5800.38	2209.41	4165.65	250.554	40880.4
A0A0G2JIW1;P0DMV8;P0DMV8-2;P0DMV9	A0A0G2JIW1;P0DMV8;P0DMV8-2;P0DMV9	HSPA1B;HSPA1A;HSPA1A;HSPA1B	114405	55198.4	162689	39842.2	39690.7	14194.2	82419.7	88616.9	50466.5	67612.4	28353.6	42815.6	56143.6	141124	89485.8	33352.7	62893.9	236446	40639	44151.2	64676.9	41798.3	21189.8	40215	56641.9	18480.9	108017	146133	106822	268291	10940	76569	30901	56896.4	40834.6	57363.7	82305	62977	33442.7	57374.3	80771.5	109193	147778	47054	166519	48042.3	23952.1
A0A0J9YX90;A0A0J9YXP8;A0A0J9YYH3;A0A2R8Y6C7;A0A2U3TZU2;K7EQ48;P06744;P06744-2	A0A0J9YX90;A0A0J9YXP8;A0A0J9YYH3;A0A2R8Y6C7;A0A2U3TZU2;K7EQ48;P06744;P06744-2	GPI	200768	191062	257563	147356	197143	300654	117123	158407	204037	139351	85468	259438	243163	126183	99994.6	71691.1	95981.2	633087	71874.4	366459	142199	137015	136699	69852.2	72122.1	72168.6	59981.5	223153	53453.8	118441	247635	204960	52160.3	116316	26970.9	145454	205750	431324	122563	242987	166115	429485	225061	13817.6	224196	91682.9	267490
A0A0J9YYC8;A6XMV8;A6XMV9;P07478	A0A0J9YYC8;A6XMV8;A6XMV9;P07478	PRSS2	16048.9	18164.5	14997.4	13062.2	8951.62	3904.94	6960.01	12795.3	5008.67	16149	523752	17580.4	5306.9	7789.9	15004	1774.32	5884.68	2961.58	1635.6	9067.82	2793.11	5741.63	3519.75	8410.14	13331.6	4178.55	22660.3	20284.8	16044.8	296.911	13415.4	5495.97	38875.6	1458.67	11992.3	10015.8	8168.07	7660.17	62.6716	11686.5	6536.82	106280	3146.57	74.6943	12364.4	12434.5	9404.13
A0A0S2Z4L3;A0A3B3ISJ1;P07225	A0A0S2Z4L3;A0A3B3ISJ1;P07225	PROS1	6.73442e+06	8.05337e+06	6943500	10215230	5841489	8393136	8057424	7.35394e+06	8402432	7.45844e+06	8.27985e+06	9788740	6.87561e+06	8105429	5563637	7.06384e+06	6739521	5956874	8867755	7.51769e+06	5799583	9777024	7.6202e+06	7.86498e+06	5.1489e+06	7788622	6.87715e+06	9979591	7080942	6.07349e+06	7754731	7.33576e+06	9042209	6.72886e+06	11351546	8472644	8836353	9236919	6.60634e+06	9665469	7.14729e+06	13449140	9625284	10584675	10799940	10069863	9149255
A0A0U1RQQ4;Q9UNN8	A0A0U1RQQ4;Q9UNN8	PROCR	182889	120077	536759	107389	281702	104509	114229	256004	66112.6	141412	144824	170630	434258	167745	165803	129553	169735	180824	241625	89728	139377	279192	134872	138090	98788.6	134779	139280	212244	343863	96793.6	222234	126409	197521	154981	172351	152223	195913	227537	128696	138167	134499	236575	222822	103918	173227	175274	116880
A0A140T8Y3;A0A140T902;A0A140T9C0;A0A140TA33;A0A140TA41;A0A140TA52;A0A3B3ISX9;P22105;P22105-1;P22105-4	A0A140T8Y3;A0A140T902;A0A140T9C0;A0A140TA33;A0A140TA41;A0A140TA52;A0A3B3ISX9;P22105;P22105-1;P22105-4	TNXB	2.11889e+06	1.54232e+06	1928492	1.62417e+06	2.58908e+06	1.21699e+06	1.70012e+06	2566561	1.9544e+06	2.80351e+06	2.09558e+06	2891293	1.68199e+06	1688851	2.41854e+06	1515306	2486819	2407998	2.02912e+06	3.02009e+06	2.33081e+06	1.44651e+06	1.88519e+06	2155478	1.108e+06	2.10062e+06	1.67993e+06	2.18288e+06	1.56253e+06	1.75624e+06	1.35346e+06	1.74589e+06	1.7273e+06	2600717	1.62832e+06	1.53721e+06	2139087	1.75367e+06	2.16495e+06	2.10044e+06	1.74349e+06	2.22574e+06	1.78248e+06	1.48814e+06	1.98657e+06	2.98878e+06	1.59105e+06
A0A140T913;A0A140T9I0;A0A140T9X5;Q53Z42	A0A140T913;A0A140T9I0;A0A140T9X5;Q53Z42	HLA-A	28492.3	224469	77096.3	268241	208740	119140	29288.7	69291.9	81323.8	67249.6	91081.4	177048	106496	36334.4	94728.2	67917.3	57249	49352.3	63643.7	97794.2	41996.7	39732.2	58939.8	64576.2	52377.4	53051.3	37360	88098.9	156525	151282	33978.8	187781	98655.8	28613.1	118950	68457	130152	106126	56423.9	121226	63105.1	354736	98558.9	68899.3	122415	48838.9	88684.7
A0A1B0GU86;C9JMV9;Q03154;Q03154-2;Q03154-4	A0A1B0GU86;C9JMV9;Q03154;Q03154-2;Q03154-4	ACY1;ABHD14A-ACY1;ACY1;ACY1;ACY1	1098.72	2719.97	2925.62	4563.93	34136.4	6666.6	8446.15	1691.19	2036.39	3539.45	3117.51	3199.14	3590.97	2835.95	1359.14	645.811	1175.73	24467.1	1649.58	1234.55	1754.43	633.01	2774	4737.47	3113.44	2827.46	2445.5	2191.15	4086.2	6410.09	3593.23	4693.94	848.926	1493.19	1561.04	2128.09	1601.23	3501.05	1602.72	1321.05	2881.43	1781.08	13532.6	3555.61	3763.96	6351.27	196.959
A0A1B0GV23;A0A1B0GVD5;A0A1B0GWE8;C9JH19;P07339	A0A1B0GV23;A0A1B0GVD5;A0A1B0GWE8;C9JH19;P07339	CTSD	528261	245528	396116	178923	898845	596098	509490	217092	328042	302019	352980	379200	329667	373516	308559	350767	553246	1.2257e+06	432644	374087	546461	550432	363375	703674	396463	247440	379267	550724	458838	279871	580022	350640	429714	411844	329074	184252	341107	790961	320610	578192	408803	205055	522032	332342	377656	558135	352103
A0A1B0GVI3;P13645	A0A1B0GVI3;P13645	KRT10	1.51647e+06	1.18309e+06	7948531	2.30091e+06	6.06133e+06	1.12406e+06	3.04752e+06	8243743	840304	5.87289e+06	2.58657e+06	1.11546e+06	3.99324e+06	1485551	5053693	1.74298e+06	1424414	1.34814e+06	1.16356e+06	749922	3020573	1.3332e+06	824267	4.97104e+06	2.99099e+06	1.64518e+06	1.11705e+06	2.32585e+06	4012902	9454535	1.38679e+06	990229	2.90542e+06	1862647	1.5996e+06	1.58274e+06	3.69381e+06	1.3712e+06	3.41083e+06	1.92317e+06	921268	825092	1.17182e+06	2.77168e+06	3.06003e+06	1.38747e+06	2.22537e+06
A0A1B0GX98;B1APH0;F5H586;H0Y6W5;Q06HB9;Q6ZN30;Q6ZN30-2	A0A1B0GX98;B1APH0;F5H586;H0Y6W5;Q06HB9;Q6ZN30;Q6ZN30-2	BNC2	4.6039e+06	3.97497e+06	2887899	1.85824e+06	3.98e+06	6.27032e+06	4.54139e+06	5405737	4114220	3.22911e+06	4.56833e+06	4.57732e+06	4.69353e+06	4.50715e+06	3538591	4615590	4556787	3.72884e+06	4.68934e+06	3.58749e+06	5.57059e+06	5000415	3.98603e+06	3.60458e+06	2.24562e+06	1.99143e+06	2153038	2552737	1.33497e+06	1.24018e+06	849084	2.00019e+06	1413627	1.56418e+06	2.10249e+06	1.49459e+06	3.27757e+06	863191	1227186	1.21901e+06	1720666	1.46829e+06	2.6843e+06	1.5295e+06	753604	584180	1.50995e+06
A0A286YES1;A0A4W9A917;P01860	A0A286YES1;A0A4W9A917;P01860	IGHG3	768538	499040	250898	330634	1390880	267510	448265	285107	203063	1.3787e+06	501583	526954	244070	651480	329533	282504	314114	259609	371428	365390	264810	220691	220630	445732	512169	330904	146650	709340	372239	364967	851432	416066	438024	437482	578740	359377	227702	530260	1.72355e+06	460447	239678	467185	360337	407516	535472	515140	282876
A0A286YEY4;P01859	A0A286YEY4;P01859	IGHG2	126707	119603	164065	145105	213963	126904	187375	167517	108119	193231	74318.3	163475	115382	94574.6	144417	124029	101498	127879	61728.6	73154.4	74828.5	73558.6	130829	171143	157670	260783	160790	284060	134118	190190	233673	393877	139019	160049	123595	184281	127809	228171	757098	84430	73657.8	115494	117396	115706	105144	188495	100770
A0A2R8Y430;P48637;P48637-2	A0A2R8Y430;P48637;P48637-2	GSS	140542	330504	150471	226547	432069	272656	487056	149643	224573	259507	266577	415983	204344	293314	329782	334326	240363	348124	332288	296720	226386	196150	145006	326212	310669	295802	460012	215034	265528	331432	242416	313491	224297	201083	279381	147742	322525	229609	330807	401670	376856	128978	234042	81210.6	173806	39857.7	232874
A0A2R8Y4Z1	A0A2R8Y4Z1	HEG1	2972.33	1612.32	1141.16	829.702	3414.46	1.28935	1190.98	738.59	1286.41	1679.84	1915.86	1964.74	3066.63	1491.82	1899.94	2429.84	973.273	636.172	1819.66	864.865	1185.73	963.396	84.8344	589.443	1.08442	2607.56	2097.2	3257.11	5036.62	2481.49	6670.39	268.963	430.765	6224.17	200.64	3303.88	2283.83	1278.11	7545.43	470.231	2991.23	4132.88	NaN	554.799	5130.12	764.481	1.13019
A0A2R8Y619;O60814;P06899;P23527;P33778;P57053;P58876;P62807;Q16778;Q5QNW6;Q5QNW6-2;Q8N257;Q93079;Q96A08;Q99877;Q99879;Q99880;U3KQK0	A0A2R8Y619;O60814;P06899;P23527;P33778;P57053;P58876;P62807;Q16778;Q5QNW6;Q5QNW6-2;Q8N257;Q93079;Q96A08;Q99877;Q99879;Q99880;U3KQK0	H2BE1;H2BC12;H2BC11;H2BC17;H2BC3;H2BS1;H2BC5;H2BC4;H2BC21;H2BC18;H2BC18;H2BU1;H2BC9;H2BC1;H2BC15;H2BC14;H2BC13;H2BC15	458.039	3272.71	416.103	87.1809	56012.4	614.767	82.1537	1.65346	285.965	NaN	1120.33	168.581	NaN	876.47	428.158	21270.1	1956.03	NaN	7412.5	NaN	118.993	314.742	363.233	17814.8	304.201	1724.66	3.29935	209.148	526.843	NaN	91.394	1302.33	11.3557	203.75	NaN	161.887	5124.5	285.069	154.699	NaN	332.338	26839.9	689.304	529.765	1834.3	343.625	6.12232
A0A2R8Y7Q1;E7ETD6;E9PE19;F5GXF5;Q12830;Q12830-2;Q12830-4	A0A2R8Y7Q1;E7ETD6;E9PE19;F5GXF5;Q12830;Q12830-2;Q12830-4	BPTF	1781.35	2084.55	1321.24	620.906	696.953	873.047	939.659	1364.05	601.421	108982	866.119	947.175	642.408	1277.02	1433.42	1921.41	1932.6	663.222	1236.94	1868.6	1664.71	2230.6	1234.73	664.411	116824	815.88	1005.5	1274.73	643.56	250075	937.536	1013.54	114602	1366.49	886219	1795.59	2068.01	619.795	1323.61	96879.9	1555.7	44777.3	44348.2	103499	27484.1	762.457	1075.95
A0A2U3TZL5;E9PNW4;P13987;P13987-2	A0A2U3TZL5;E9PNW4;P13987;P13987-2	CD59;;CD59;CD59	73912.9	57318.6	55772.5	78912.4	58888.6	38969.7	26114.9	42369.5	56241.5	85812.2	24352.7	31734.7	36039.2	36798.7	80089.2	24697.5	164635	79823.2	31108.2	71159.9	42896	39775.8	52895.4	26186.4	93728	47683	37855.4	47629.7	39474.2	77951.7	17650	25163.1	43764.1	34445.5	677436	39312.6	84277.9	31038.4	34581.5	14126.5	90681.8	666571	60569.8	103973	167532	38552.2	122776
A0A3B3IQ51;P36980;P36980-2	A0A3B3IQ51;P36980;P36980-2	CFHR2	174653	75674.6	75648.8	598025	62267	202596	121344	106083	97304.3	107036	108425	212001	157074	198272	104028	118722	125140	103474	161608	80715.1	261632	71923.2	104171	220610	139581	70378.2	129385	492074	82939.3	121875	205212	176083	318740	157034	442791	183380	112414	132156	154320	118441	55152.7	1.13876e+06	664915	262316	171926	621554	2811927
A0A3B3IS66	A0A3B3IS66	F13B	1.17832e+06	1.01847e+06	829254	6.85513e+06	954510	1.24515e+06	813191	690220	983971	778575	842812	1.14071e+06	833742	954605	1.30767e+06	1.24588e+06	1.15274e+06	829909	779942	981335	631813	696312	903770	1.06987e+06	956004	1371298	1.38911e+06	4231677	934454	682609	1.32989e+06	1.32073e+06	4.80162e+06	798208	4.61622e+06	494427	886482	1.29749e+06	1.24877e+06	899571	1.09346e+06	8675162	4.49573e+06	6118124	2.19078e+06	4.57199e+06	5038404
A0A3B3IS80;P05062	A0A3B3IS80;P05062	ALDOB	457170	213355	319983	416222	628978	382201	486824	353558	172963	308852	280111	163763	281670	328244	262530	266177	337317	795047	277567	264296	403217	327404	211741	333854	258211	177970	254248	301891	329360	271942	430885	248171	293249	199194	594484	352414	440730	256869	269820	460486	1.69581e+06	266434	527206	452599	583828	425307	164478
A0A3B3ISD1;A0A804HIF1;C1KBH7;P11362;P11362-19;P11362-2;P11362-20;P11362-21;P11362-7;P11362-8;P11362-9	A0A3B3ISD1;A0A804HIF1;C1KBH7;P11362;P11362-19;P11362-2;P11362-20;P11362-21;P11362-7;P11362-8;P11362-9	FGFR1	67438.8	28810.2	63303.6	46272.4	85008.1	59620.9	54829.3	75455.5	80110.2	59558	82928	59565.8	52869.9	76493.2	77605.5	49852.4	31076.1	71078.2	66309.4	51546.5	64709.8	78572	60048.9	52641.4	106167	55464	51575.3	57881.8	68395.2	31546.1	108339	72573.8	82613.8	111538	43017.2	110955	50898.1	86479.5	68988.7	54357.7	37526.1	64855.1	39489.3	48500.1	63004	75164.8	47357.5
A0A3B3ISR2;B4DPQ0	A0A3B3ISR2;B4DPQ0	C1R	7629281	10140421	9411075	15279301	11389106	11760958	8474475	13256731	9786625	10883158	8685400	12401979	10250345	12099905	12178973	10078526	8540585	10038599	10468212	9917220	7853216	10604988	9669795	8395697	8012184	10668864	12478694	20747732	11487351	9707043	9809449	9750130	19937944	7.33492e+06	17743382	7.79239e+06	11255542	9383774	10402482	7164612	9208515	19724924	19715738	15990435	13667649	17080688	21250340
A0A3B3ISS6;Q14956;Q14956-2	A0A3B3ISS6;Q14956;Q14956-2	GPNMB	100338	108134	106124	66279.2	93530.2	43762.2	71505	62463.8	106523	88094.6	61163.7	95095.3	67591.2	86635.6	81274	52625.3	71921.2	95232	66718.9	68604.5	71970.5	51041.9	97146.7	98933.4	97498.9	119781	112004	91985.9	60090.1	109632	69920.1	114631	65448.8	74713.2	102088	48035	57836.6	151082	53999.1	114325	107001	103287	116364	102124	76479.3	64146.7	94881.6
A0A3B3IT68;F5H2B5;Q96BZ4	A0A3B3IT68;F5H2B5;Q96BZ4	PLD4	38274.3	24143.8	52241.1	11687.9	116579	26304	17585.3	67570.9	45716.6	21826.6	52024.4	34243.3	31642.8	35835.7	70924.5	46391.3	47179.1	47974.4	24013.8	30265.3	16460.9	28296.7	21887.1	16507.2	65331.6	35527.7	18859	1135.35	25879.2	1387.95	44286.4	55028.6	26617	31645.1	40755.2	31220.7	22580.5	64166.6	35020.4	59580.3	54164.8	34819.9	28708.6	22381	1139.87	17518	7073.57
A0A3B3ITK7;P36871	A0A3B3ITK7;P36871	PGM1	117786	67459.4	27012	102263	57752.6	109893	83150.8	36386.7	136175	31111.5	157713	98776.3	65112.6	88505.7	248664	76290.6	135147	59655.2	201795	31670.2	22809.4	66487	54430.5	134852	81876.1	26740.8	84232.9	23957.2	32468.8	23361.9	20689	12813.2	56452.3	40548.2	57004.4	51526	84970.3	38497.8	76887.5	41368.5	55249.9	105780	42749.5	27912.4	37177.4	16584.9	36589.4
A0A494BZU0;P40189	A0A494BZU0;P40189	IL6ST	188264	74734.2	191476	145155	226443	191082	188668	255551	215446	185425	190244	214229	163517	183918	201362	192302	229043	187508	168262	261425	242429	144775	179963	148421	151527	135937	186981	186109	179079	304234	91834.2	173476	250487	143027	309929	178474	160179	138759	196508	230211	126816	170675	262832	158605	146137	103630	207237
A0A494C0F5;Q9Y279;Q9Y279-2	A0A494C0F5;Q9Y279;Q9Y279-2	VSIG4	14490467	4.91411e+06	151440	108696	16952404	132377	9387401	7142684	7947597	11002164	184709	13033185	12538393	103807	1.37373e+06	663372	13052.7	3.56864e+06	866359	662595	1.55006e+06	5.40523e+06	105891	4637584	1.17154e+06	6044542	24399.8	390322	381341	794404	39483.8	8243190	2516477	228575	18997524	491617	1.81542e+06	241603	3.20039e+06	5993988	3092457	12817065	170020	4999805	95774.5	1.18091e+06	1.17836e+06
A0A494C0G5;O00468-3;O00468-6	A0A494C0G5;O00468-3;O00468-6	AGRN	30663.7	14431.6	25699.2	18432.8	30820	17501.7	18012.4	43436	18251	10602.1	5829.29	14184.4	27985.6	43084.9	12318.5	50768.2	38613.1	13670.6	24544.5	10195.4	8981.48	27791.9	29630.8	19339.6	42236.9	11132.6	52075	72997.7	167083	14209.5	117610	6908.85	27190.4	52013.4	55903.2	22157.3	88815	80296	14459.6	40018.3	15974	141020	71315.6	77027.5	34973.8	47091.1	59589.7
A0A499FJK2;A0A7I2V5Z9;A0A7I2YQL8;P01137	A0A499FJK2;A0A7I2V5Z9;A0A7I2YQL8;P01137	TGFB1	6332.63	10728.4	9948.72	501.353	4372.98	1314.22	2309.07	5380.95	2187.68	5688.66	2222.78	4488.68	35217.8	5106.89	49213.8	95161.9	4543.24	20342.1	1163.21	10901.8	2028.37	3753.12	122319	1513.08	71233.3	526.345	62148.7	3716.95	43347.3	8424.37	3242.78	4253.47	29095.6	9520.71	7934.1	2353.62	9906.46	193326	5806.52	5769.97	4429.77	25178.1	1958.48	49239.7	10377.9	4239.63	44863.6
A0A5F9UY30;A0A5H1ZRP2;O43493;O43493-3;O43493-5;O43493-7	A0A5F9UY30;A0A5H1ZRP2;O43493;O43493-3;O43493-5;O43493-7	TGOLN2	24561.3	11212.1	11627.4	10761.7	18634.4	11126.3	10754.5	15649.9	18943.7	19656.7	12372.3	18409.8	9377.51	9775.77	14398.6	14729.6	11657.6	15134.5	9174.53	13364.4	13533.8	20403.6	18756.9	20065.4	21226.2	14675.4	22684	30384.9	19409.7	18007.6	13952.1	22306	15162.9	23342.2	77247.9	10757.1	9563.3	13408.6	12917.8	19532.8	17080.4	93063.1	17224.9	14248.2	18060.8	7792.25	23554.3
A0A5F9ZHM4;P07195	A0A5F9ZHM4;P07195	LDHB	1.51033e+06	1.25932e+06	1070310	867994	1.14523e+06	784009	793442	1.11343e+06	1.19773e+06	1.01948e+06	1.12221e+06	1.37953e+06	729289	1056046	1.69489e+06	918648	824460	1.65941e+06	1.22648e+06	1.58222e+06	1.16915e+06	916090	1.21414e+06	1.03182e+06	1.06445e+06	993374	840516	722269	852464	1.27916e+06	993280	989023	864940	1.17294e+06	990070	706206	1.45981e+06	901733	1.21693e+06	1.16758e+06	1.05113e+06	2.05064e+06	1.16954e+06	960683	1.00375e+06	888397	1.26985e+06
A0A5K1VW95;B9A041;P40925;P40925-2;P40925-3	A0A5K1VW95;B9A041;P40925;P40925-2;P40925-3	MDH1	56458.2	51666.8	23365.2	23475.1	34442.4	24043.1	51769.7	32287.2	78375	31103.1	42934.6	51615.8	16413.6	33163.3	39479.6	22630.2	27829.8	58797.4	15659.4	44016.4	39950.1	25394.7	31300	11654.6	23746.2	33011.7	6705.73	19543.5	22239.8	17271.6	15596	27012.9	3555.06	20711.1	59110.1	62154.6	45235.4	23541.1	37118.2	9498.61	67275.3	74436.1	24640.6	9635.46	34942.1	33606.8	25512.9
A0A6Q8PGI1;E7EX44;E9PGZ1;Q05682;Q05682-2;Q05682-3;Q05682-4;Q05682-5;Q05682-6	A0A6Q8PGI1;E7EX44;E9PGZ1;Q05682;Q05682-2;Q05682-3;Q05682-4;Q05682-5;Q05682-6	CALD1	6796.96	64343.1	14110.2	17370.1	17063.6	9207.96	78543.7	4270.91	8149.65	1979.69	3745.96	71315.1	221.156	2823.03	52847.5	6361.49	13243.1	4935.61	2350.54	6239.05	4215.55	9095.51	4264.33	1100.05	4126.32	1446.82	7343.32	3006.43	2490.76	1305.51	5222.78	1210.78	1080.49	4229.52	2580.25	160.542	86062.1	12747.2	3696.97	1379.01	2877.24	3026.72	4421.46	3825.6	10952	1345.9	1343.87
A0A7I2V2D2;P05155;P05155-3	A0A7I2V2D2;P05155;P05155-3	SERPING1	140938080	165588640	170759200	183624352	100343160	236860928	151755424	191662064	139307504	144092592	150839424	135222992	154243936	153178608	174319600	147033120	139500736	119839400	158340096	146039264	167212160	139895232	135696352	187457456	140400448	144760368	160516144	111058808	151745696	187102224	173649696	170704064	143061696	141428320	215154880	158369840	137225232	103076048	150882336	192739280	128621576	101172672	151939728	161014080	131193632	169758816	164838880
A0A7I2V2F9;E7EUI6;H7C4K3;P05556	A0A7I2V2F9;E7EUI6;H7C4K3;P05556	ITGB1	211724	168756	151635	182928	241837	144946	122148	162758	223397	207009	174426	183922	235420	224554	187746	159366	224576	195016	135855	115701	229863	165688	133721	241025	216957	145844	199772	128456	159762	121855	102303	190733	165740	169198	178878	172141	133580	133490	203967	197001	157651	209089	131335	163185	190091	101753	216321
A0A7I2V2H7;A0A7I2V5M3;A0A7I2YQA2;A0A7I2YQB5;P07711;P07711-3;Q5T8F0	A0A7I2V2H7;A0A7I2V5M3;A0A7I2YQA2;A0A7I2YQB5;P07711;P07711-3;Q5T8F0	CTSL	7209.39	49209	287134	1071.6	297915	12236.2	33823.9	20207.9	8135.8	23368.2	190258	8339.04	172655	50848.2	195158	121663	196642	246968	43567.7	96532	25958.9	101710	17696	55125.1	65999.4	11344.7	12395.4	93329	21702	245540	48491.2	46411.2	2532.46	22856.2	131061	17179.6	19008.8	23876.5	257781	362321	97200.9	777.328	214356	5577.2	2147.31	150065	6795.62
A0A7I2V2K3;A0A7I2V3M3;A0A7I2V3X1;A0A7I2V411;A0A7I2V4A8;A0A7I2V5B9;A0A7I2V5Q1;H0YD65;Q9UBX1	A0A7I2V2K3;A0A7I2V3M3;A0A7I2V3X1;A0A7I2V411;A0A7I2V4A8;A0A7I2V5B9;A0A7I2V5Q1;H0YD65;Q9UBX1	CTSF	17768.5	22515.1	51234.7	11449	15480.6	16026.5	10549.1	44870.9	34635	13532.1	52899.3	10719.4	19125.2	64023.9	43316	18459.2	13840.9	23597.9	23194.2	19215.6	21984.9	15001.2	23307.2	25928.8	23060.4	37267.2	34112.8	12781.3	5870.11	10199	12846.4	82292.4	31251.9	23278.2	12265	8121.85	28293.6	12352.8	13014.3	21821.1	25833	7331.4	7148.77	15423.7	10001.8	10756.5	7582.14
A0A7I2V2R5;A0A7I2V2X8;P27487	A0A7I2V2R5;A0A7I2V2X8;P27487	DPP4	831454	496776	562844	644534	929157	526140	1.05981e+06	941218	820799	620247	645380	556729	538160	648888	767531	794392	714309	993253	668976	560937	569731	449159	645419	448405	622755	783293	470059	764558	550018	807826	649776	958488	782343	782251	537293	756768	835694	705465	737829	853422	858992	754297	555780	621593	567380	387427	594179
A0A7I2V440;A0A7I2V668;A0A7P0NGZ6;E9PHZ5;P07858	A0A7I2V440;A0A7I2V668;A0A7P0NGZ6;E9PHZ5;P07858	CTSB	49458.2	69650.4	68846.7	42972	82477.9	166664	92206.6	60918.7	117011	55834.5	80901	71355.9	67485.1	79189.4	52668.9	75072.5	37671.9	82051.4	46682.3	38924.8	59768	80114.2	51349.5	84020.5	72759.7	85857.9	63837.7	65955.5	25422.1	118297	86966.4	33549.9	65169.6	24664.6	166454	30017.8	52268.5	26996.6	46993.1	44187	63713.3	94246.1	55814.8	36943.5	81333.9	122659	104873
A0A7I2V4B0;P20701;P20701-2;P20701-3	A0A7I2V4B0;P20701;P20701-2;P20701-3	ITGAL	365088	1.13513e+06	780468	1.2382e+06	1.32022e+06	1.98301e+06	427071	344177	1.06421e+06	292351	4748790	870930	249029	1.14656e+06	1.29735e+06	239622	349210	356119	430400	655860	1.30104e+06	121883	410572	1.50032e+06	104192	54916.3	82916.4	128239	68397.5	656161	84495	196955	110513	39009.8	1.9084e+06	248285	339755	52486.2	740271	57332.6	600761	86465.2	191396	127598	585809	686639	916214
A0A7I2V540;A0A7P0T8A3;A0A7P0T8Q5;A0A7P0TAQ1;A0A7P0TAW3;A0A7P0Z4C6;C9JUP7;P55072	A0A7I2V540;A0A7P0T8A3;A0A7P0T8Q5;A0A7P0TAQ1;A0A7P0TAW3;A0A7P0Z4C6;C9JUP7;P55072	VCP	118352	89106	87363.2	180762	115365	103008	74810.8	176175	65735.1	97397.6	125912	58407.8	61558.2	99478.1	94369.2	53385.6	148481	169278	56442.7	110865	249337	53666.2	87264.4	70837.8	156784	35634	174208	87817.1	95300.7	110973	76517.5	92117.6	37996.6	29898.7	60571.3	64106.1	77641.8	113059	99536	56706.9	92827.6	192033	213049	74981.9	114567	91664	88578.5
A0A7P0T8D1;P01019	A0A7P0T8D1;P01019	AGT	77732248	66223988	64540028	92156152	45101000	92702640	48226356	57863864	78253320	69744032	78175352	45007916	70190768	74084912	73951352	78193600	71478128	56928396	104414472	75969160	75395744	72982224	109374976	71063088	42455372	89146376	88962824	74364320	70556552	63769936	66819184	77898248	58617892	60623516	76420120	69405960	75760104	67983360	54440816	74553760	65395036	89265464	77524960	55080600	71169032	84978488	63390248
A0A7P0T9B0;A0A7P0Z463;H0YC24;Q9H6X2;Q9H6X2-2;Q9H6X2-3;Q9H6X2-4;Q9H6X2-5;Q9H6X2-6	A0A7P0T9B0;A0A7P0Z463;H0YC24;Q9H6X2;Q9H6X2-2;Q9H6X2-3;Q9H6X2-4;Q9H6X2-5;Q9H6X2-6	ANTXR1	251047	687869	33296.6	29486.9	31483.8	34786.6	1.4453e+06	72792.8	70485.7	364644	126958	119376	46700.2	20726.6	161375	91824.6	255801	41852.5	1.53493e+06	26529	125462	32816.5	38745.8	167723	14117.9	8194.67	82767	3968.22	12688.7	42668.7	5404.31	37763.4	230855	121777	3282.65	136948	65625.5	118698	10757.3	82198.6	1429.9	3834.76	12534.7	1609.76	5737.63	853.909	18200.3
A0A7P0TA35;A0A7P0TA71;A0A7P0TB26;P07237	A0A7P0TA35;A0A7P0TA71;A0A7P0TB26;P07237	P4HB	722209	722322	987164	504399	719861	751815	623970	829361	708630	723621	628416	823515	937242	624959	933828	948481	563663	1.28285e+06	902124	773195	591591	1022971	663466	737178	730666	731209	664230	604667	786722	887873	724792	705203	846677	944731	1.42397e+06	736999	656333	1.30598e+06	862159	644627	892824	2.02316e+06	789063	1.05943e+06	789062	1.38838e+06	766272
A0A7P0TA83;J3KQ66;P78509;P78509-2;P78509-3	A0A7P0TA83;J3KQ66;P78509;P78509-2;P78509-3	RELN	404960	511490	501234	402010	458709	244728	407681	275739	573411	178676	310505	350578	246372	318086	325781	328006	442840	330813	461986	317391	374753	449864	410993	471301	358469	333296	536842	576066	453980	767592	372092	268004	478051	417930	317192	498477	296020	521812	451941	493557	396528	671714	432954	355660	723733	198335	372892
A0A7P0TAE1;A0A7P0TAT8;H0YIV0;P14625	A0A7P0TAE1;A0A7P0TAT8;H0YIV0;P14625	HSP90B1	392341	398037	466650	218202	431885	224972	297562	387234	281913	343080	330240	243476	305825	337359	308411	298557	290923	449716	286007	376760	181643	466580	237243	368510	269092	278381	386050	337043	258837	388937	523694	540024	262407	443137	248389	496591	372115	420176	451227	301820	412265	771991	363224	345370	360292	328599	534916
A0A7P0TAN7;A0A7P0Z4A0;A0A7P0Z4P5;F5GZS6;J3KPF3;P08195;P08195-2;P08195-3;P08195-4	A0A7P0TAN7;A0A7P0Z4A0;A0A7P0Z4P5;F5GZS6;J3KPF3;P08195;P08195-2;P08195-3;P08195-4	SLC3A2	186305	175003	146259	144422	230803	136436	161189	230046	179934	182823	200821	210680	225838	169331	263030	162343	153784	160941	146886	271083	215305	179409	119040	173587	89213.9	174955	154381	101510	181400	130069	197483	199522	183124	205014	91375.8	155993	189367	143682	179813	85470.2	137939	183189	104048	65786	119785	65893.1	104111
A0A7P0TAQ0;P25774	A0A7P0TAQ0;P25774	CTSS	81930.1	135413	60165.7	15548.9	99124	61357.4	49394.9	29092.9	55054.1	56934.3	52077.9	111606	81151.6	67168.2	47964.7	54573.9	44507.2	37200.6	39601	26297.2	36392.3	46076.7	54189.1	64799.4	41776.2	95909.7	57503.9	34378	51216.8	26321.2	26544.5	55100.7	72249.6	75380.3	91300	46519.1	48041.5	68387.7	83686.3	53876.3	55782.7	55609.1	82879.9	31823.7	39848.6	57857.1	48961.2
A0A7P0Z497;P23284	A0A7P0Z497;P23284	PPIB	25345.7	92078.6	9668.32	7441.9	6916.4	6469.42	6997.67	20748.7	6166.09	3035.66	13263.1	6422.32	3962.79	23252	4462.25	7833.55	6351.2	15934.3	7659.25	21925.8	3646.44	17156.4	4989.23	5933.51	21522	10623.6	2455.3	19166.9	9535.02	14853.9	5979.81	11784.9	30784.7	8589.82	7520.17	6948.41	20051	13327.2	9903	7437.97	3233.75	121142	10106.8	4452.57	4787.14	17146.7	7356.4
A0A804F6T5;A0A804F729;P14618-2	A0A804F6T5;A0A804F729;P14618-2	PKM	1.3405e+06	804850	628627	373009	513534	434687	364454	604064	514057	708393	475188	730226	373647	534498	569213	490516	390296	1.18002e+06	602864	769354	486955	590562	510222	480247	711156	438334	478331	495727	565295	791645	498411	505988	561233	560122	1.11412e+06	596392	903861	570019	1.10745e+06	646398	488746	1.44683e+06	529872	550214	647767	607560	596389
A0A804HHS1;E9PF78;F8WAD8;H7C3I4;Q9P0K1;Q9P0K1-2;Q9P0K1-3;Q9P0K1-4;Q9P0K1-5	A0A804HHS1;E9PF78;F8WAD8;H7C3I4;Q9P0K1;Q9P0K1-2;Q9P0K1-3;Q9P0K1-4;Q9P0K1-5	ADAM22	514970	407625	752114	332328	735290	729584	490851	540162	648870	951084	682191	808397	900984	980412	823245	811676	767902	689098	590139	368231	697531	952180	511968	562497	1.20784e+06	563210	607585	995102	653449	957185	710612	560607	736533	479462	905621	381647	531673	671779	1.03872e+06	763169	820996	424623	634062	748988	679456	547042	638407
A1L4H1	A1L4H1	SSC5D	255072	245936	138993	107663	267966	202216	176010	414432	215025	209150	251208	237968	145639	199364	358232	103156	161947	181366	215751	284386	202685	149132	46039.4	220955	121445	183110	67185.1	318471	113243	246765	194992	115611	146822	185592	110412	177132	189487	137555	84611.2	64752.6	194573	26881.6	121563	134734	154938	266053	203510
A2A2V1;P04156	A2A2V1;P04156	PRNP	66487.9	37378.2	25276.7	13752	14844.6	595764	167386	35862.3	32083.6	23761.4	11470.2	19840.5	433000	165149	25187.9	151148	270220	7008.97	17392.1	28916.9	9862.8	10522.5	297241	217457	4441.58	10788.6	19453.4	67177	4458.87	12684.3	60244.9	18334.8	18114.9	143178	96557.6	207.618	49145.9	12778.5	14676.4	4759.58	6943.15	34925.7	33547.7	11833.7	11585.2	14450.3	11819.6
A6NC48;Q10588	A6NC48;Q10588	BST1	134072	71495.3	100153	196350	128717	50095.7	142741	118111	110901	95353.5	391078	176221	57787.9	86220.9	264883	221473	16060.7	142574	24231.2	97263.3	163871	98729	45447.5	107823	316024	178533	129300	22961.3	109595	102427	70256.3	126277	135901	303616	31875.6	254605	164488	105601	48620.7	77967.3	196462	53619.9	211892	220075	70688.7	37458.2	145409
A6XND0;P17936;P17936-2	A6XND0;P17936;P17936-2	IGFBP3	1.22322e+06	1.27153e+06	1.15637e+06	3.07126e+06	732789	1.82925e+06	1.16527e+06	930886	1.77525e+06	838215	1.63316e+06	1.18287e+06	1.78737e+06	1.05166e+06	1.76221e+06	1.16364e+06	1.13618e+06	1.56233e+06	1.82152e+06	1.45441e+06	1199994	1640734	1.31466e+06	785654	1.27524e+06	1.13227e+06	1.65473e+06	1821823	1.56253e+06	1.26385e+06	1.28674e+06	1.89933e+06	2912013	2.16602e+06	3.48568e+06	836138	1564356	1.01094e+06	1.70645e+06	591577	1.01931e+06	3177208	1.40887e+06	1.28091e+06	1.15779e+06	2.81594e+06	2.32075e+06
A8MU27;A8MUA9;P55854;P55854-2;P61956;P61956-2;Q6EEV6	A8MU27;A8MUA9;P55854;P55854-2;P61956;P61956-2;Q6EEV6	SUMO3;SUMO3;SUMO3;SUMO3;SUMO2;SUMO2;SUMO4	850.534	204.233	215.451	305.982	106.671	653.657	124.766	755.074	163.699	281.328	2692.06	1715.73	NaN	1520.8	57.3702	NaN	108.602	2629.55	212.775	3547.59	60.8903	2696.3	1242.97	911.873	219.837	535.28	NaN	341.73	887.506	231.835	10639.2	0.790961	340.548	93.3743	2281.6	649.692	1962.78	80.4566	3146.07	1089.47	1537.4	5170.45	NaN	861.756	58.7062	9661.23	79.2499
A8MVM1;C9JXR7;P42574	A8MVM1;C9JXR7;P42574	CASP3	301.489	NaN	1073.22	486.474	1284.57	NaN	571.236	59.9675	3478.08	918.59	NaN	442.598	67.1958	NaN	NaN	2765.32	NaN	3684.73	980.151	2040.76	3029.89	NaN	570.898	251.199	4296.61	15178.5	14938.4	1287.9	NaN	4166.87	NaN	3864.74	776.044	611.307	924.342	2746.38	1477.33	NaN	1875.46	24133.2	1150.15	2410.1	558.104	110.867	5143.39	NaN	376.542
B0QYF8;F2Z2F1;P02144	B0QYF8;F2Z2F1;P02144	MB	146153	14681.4	30831.8	121842	56042.9	12502.6	19182.9	28804.8	20228.5	34753.7	271751	313613	19702	13192.1	65277.1	66998.5	37563.3	12693	13666.2	44107.5	11564.8	13469.8	30952.2	41041.5	18242.3	16379	985.865	17522.7	19930.3	5621.74	25047.4	8902.35	6631.24	13635.4	113074	10354	43484.3	12397	9102.08	15863.1	7621.04	855832	35254.7	16979.7	26282.2	11999.2	11096.1
B0YIW2;P02656	B0YIW2;P02656	APOC3	14427264	7077911	3.57112e+06	3.33357e+06	3.78302e+06	5.12726e+06	7.10324e+06	2.94518e+06	7.71749e+06	2367741	2227860	1.54969e+06	4772155	1.33241e+06	4063407	11344658	9674273	3549517	5225242	5891464	6.44623e+06	4691958	21514310	4.68414e+06	4613992	5.83984e+06	3788666	4.2656e+06	2.51163e+06	2.24916e+06	5810419	2.45003e+06	1242997	1.64858e+06	8.27087e+06	1.12009e+06	11549853	11471824	4.28128e+06	4.91626e+06	4.32924e+06	2.49943e+06	4.26689e+06	5354313	5.52743e+06	4474857	2.88242e+06
B1AHL2	B1AHL2	FBLN1	608654	1.02577e+06	279698	1.27046e+06	877539	639070	413919	649969	502177	657291	1.10305e+06	598406	464247	561500	528344	369198	542421	522526	424962	358477	1.00245e+06	491917	727661	775941	805166	515809	474770	408997	506836	334604	380495	431426	604340	458125	443134	581244	832864	466455	471058	719828	492724	1.62804e+06	526634	719583	687870	358505	529074
B1AK88;P47756-2	B1AK88;P47756-2	CAPZB	478826	611079	377160	734406	408211	417327	777150	608768	659651	762624	328096	184468	508725	578571	289307	355414	476640	683563	360930	1.53289e+06	746236	500928	1.00016e+06	661936	888080	381837	1.7804e+06	489399	597279	476058	324126	124372	281316	495214	1.48924e+06	324491	608053	634996	554429	575182	1.08432e+06	837651	648078	331230	804467	403384	541845
B1AMW1;P19256;P19256-2;P19256-3	B1AMW1;P19256;P19256-2;P19256-3	CD58	3439.21	1095.52	1863.94	1855.54	5091.8	1637.81	3296.88	9363.54	5049.14	9186.78	54057.5	6278.99	2690.02	8558.94	5209.79	2905.53	835.333	4134.86	2148.42	4478.45	2989.08	2494.43	1419.21	2315.74	3062.09	7846.62	4435.93	1975.3	330.717	5895.9	1834.25	5715.97	3257.24	2673.49	6533.15	187.829	1955.48	4277.24	2589.59	1289.93	919.124	5396.52	852.356	2084.58	2861.59	2769.66	2105.05
B1AP13;B1AP15;H3BLV0;H7BY55;P08174;P08174-2;P08174-3;P08174-4;P08174-5;P08174-6;P08174-7	B1AP13;B1AP15;H3BLV0;H7BY55;P08174;P08174-2;P08174-3;P08174-4;P08174-5;P08174-6;P08174-7	CD55	18971.5	20213.6	16120.5	473694	53585.6	91798	10719.4	93766.5	36365.2	56330.6	17302.8	44290.9	27420	151191	96613.2	14921.1	9083.47	53375.3	19946.8	49611.9	22947.7	37234.2	82995.4	34828.5	27605.9	8928.05	24129.8	42018.4	95982.6	12200.7	48014.6	68763.4	48614.6	36586.1	490071	68112.6	70067.2	363918	33857.7	36351.6	17093.2	158971	97086.2	72579.9	52899.4	241667	88002.6
B4DDD6;H0Y5J4;Q9UJU6;Q9UJU6-2;Q9UJU6-3;Q9UJU6-4;Q9UJU6-5	B4DDD6;H0Y5J4;Q9UJU6;Q9UJU6-2;Q9UJU6-3;Q9UJU6-4;Q9UJU6-5	DBNL	6714.92	1748.16	29803.3	246.02	1490.87	852.181	4880.07	1737.92	8774.63	4132.49	504.924	1247.61	10863	6615.11	141159	1784.58	5151.17	11886.4	94672.2	6879.91	7582.75	1820.34	1960.21	2204.88	14074.4	6515.91	16439.9	3071.24	62260.4	691.603	901.761	8371.09	1.5367	3047.53	3965.04	1955.58	2688.51	22665.3	4757.78	27071.5	1955.45	6615.64	1.60076	2320.14	3840.83	1038.65	3.55162
B4DV12;F5GXK7;F5GYU3;F5H265;F5H2Z3;F5H388;F5H6Q2;F5H747;J3QKN0;J3QS39;J3QTR3;P0CG47;P0CG48;P62979;P62987;Q5PY61;Q96C32	B4DV12;F5GXK7;F5GYU3;F5H265;F5H2Z3;F5H388;F5H6Q2;F5H747;J3QKN0;J3QS39;J3QTR3;P0CG47;P0CG48;P62979;P62987;Q5PY61;Q96C32	UBB;UBC;UBC;UBC;UBC;UBC;UBC;UBC;UBB;UBB;RPS27A;UBB;UBC;RPS27A;UBA52;UBC;UBC	294425	179760	185253	93435.9	213466	147496	178079	161831	151301	124215	177156	169296	159776	205034	160416	177690	132230	236659	61815.7	215682	118505	132577	154651	189529	251840	51778.9	89864.6	154314	214650	215433	83151.6	189789	28275.3	153673	378615	149318	266599	268484	192320	132503	162443	548660	86436.3	33819.8	218280	90145.5	206835
B4E1Z4	B4E1Z4		184208512	236550224	212921360	226368800	222390016	211583872	202164816	192219712	145934400	160831632	186730432	192843680	173069408	204639248	143763152	167349920	215273264	190685904	198828432	161617392	176704848	206022080	210959744	229879280	192179744	166166944	221039616	150452640	219942752	191478672	166715424	209781904	161403680	156086368	173152208	159322112	185607168	183084032	194731136	124470376	230459280	129281192	214191840	166109088	204769936	194123712	248203232
B4E3Q4;Q9NZK5	B4E3Q4;Q9NZK5	ADA2	161909	173198	53174.1	86336	295863	70909.8	147154	100276	155177	111929	120330	47344.2	128591	234098	153246	156895	109989	220148	114540	87726.2	82821.6	192408	152781	100403	193170	80656.3	48152.3	109281	149601	97128.7	117500	229918	88598.4	99939.7	77693.6	139002	130255	227897	126143	280669	280135	61122.6	250041	134351	167534	102847	110605
B5MDF5;H0YFC6;J3KQE5;P62826	B5MDF5;H0YFC6;J3KQE5;P62826	RAN	13119.4	3672.32	11029.5	64741.1	6564.78	19835.1	86329.8	13830.3	10134.9	542.441	104897	537.315	84817.9	127215	391.528	18732.6	16986.3	3985.71	1447.63	135770	590.903	109833	780.232	94093.6	81746.6	69.617	82232.6	7442.28	178490	671.235	10464.9	71077.1	NaN	2805.37	2348.91	110336	18055.3	1092.35	79734.7	627.328	128800	55450.5	99750.1	96504.1	69817.6	109806	2166.55
B7Z1Z5;Q9P121;Q9P121-2;Q9P121-3;Q9P121-4	B7Z1Z5;Q9P121;Q9P121-2;Q9P121-3;Q9P121-4	NTM	14187.9	17415.6	16772.4	9207.82	208468	18168.7	53430.7	35034.4	14511.8	15686.3	17225.2	13181.3	8276.45	22989.2	22774.1	13969.7	133518	13197.5	14779.8	21811.5	20177.9	10880.5	22008.1	13509.8	76304.8	25996.7	14221.3	42841.2	453213	113063	43989.5	28569.6	25682.4	5587.06	7570.79	27425.1	19644	23045.5	16438.7	128239	14585.9	11109.5	20282.9	11595.6	220798	4421.38	14915.4
B7Z596;F5H7S3;H7BYY1	B7Z596;F5H7S3;H7BYY1	TPM1	132121	158037	179933	29210.4	104681	49035.5	48360.9	37081	77218.2	78281.7	50859.8	105558	86291.3	40143.3	80182.1	21884.4	22616.9	178283	64065.9	48032.8	66037.9	83051	33850	31312.2	143957	34016	20131.8	54410.3	3188.97	86214.8	15191.9	56168	23148.7	121746	45677.5	42055	188756	39890.4	47795	56460.6	16015.8	99333.8	51327.7	24451	56259.2	29004.4	31023.8
B7Z9C2;F5H4R6;F8VUX1;F8VV59;F8VXI6;F8VY35;F8W020;F8W0J6;F8W118;H0YHC3;H0YIV4;P55209;P55209-2;P55209-3	B7Z9C2;F5H4R6;F8VUX1;F8VV59;F8VXI6;F8VY35;F8W020;F8W0J6;F8W118;H0YHC3;H0YIV4;P55209;P55209-2;P55209-3	NAP1L1	206863	361001	47871.3	332650	262816	164748	115245	281918	91528.4	189339	121235	67106.3	115173	82733.8	88147.9	170736	113673	328816	402163	125764	196193	61762.5	68245.8	93664	52220.1	84128.7	111038	81714.9	94933.3	56774.7	153393	30581.1	181972	94446.3	61740.7	257371	164133	47139.2	194595	72248.9	103585	335326	168227	61034.9	160456	200977	201406
B7ZKJ8	B7ZKJ8	ITIH4	185529	334812	257104	317401	225371	301208	225934	118033	266443	194627	306930	183301	251917	156427	224477	318590	218646	215650	257348	364900	145345	428095	281059	174579	160150	156615	159084	143139	143211	151736	173199	64169	91115.9	111169	112166	122848	233597	51234.3	176532	56412.8	142387	115334	169847	125143	92513.6	135223	89361.3
C9IZP8	C9IZP8	C1S	73263	55056.7	84071.4	42745	121254	54586.4	50309.4	94849.7	67530.5	49983.5	45207	75798.4	70491	39189.9	44692.8	61817.9	61709	72308.2	39037.9	56882.8	61493.2	58114	26869.8	71358.4	5174.1	49499.6	45735.2	45990.4	5374.4	67397.9	5504.57	30778.7	17999.8	20408.9	28330.5	6473.32	38265.7	11661.8	39424.2	50580.8	46986.4	26389.4	3152.77	2808.76	28113.1	4766.27	20490.2
C9J0J0;Q96EE4	C9J0J0;Q96EE4	CCDC126	23516.5	7318.1	48002.8	5489.36	5361.56	8036	11597.1	2708.42	17012.6	30432	6635.93	6180.6	36392.4	80103.2	14294	35069.1	31507.4	9275.37	4932.56	4435.73	259304	13281.3	10313.9	104942	85861.5	5536.17	11913.1	43887.5	39425.6	24878	6121.87	5867.53	48331.3	12278.2	36344.3	2474.39	6724.89	4603	12275.9	29808.3	1681.18	33388.9	13600.9	17189	57289.1	105131	22829.5
C9J6G4;Q8TEU8	C9J6G4;Q8TEU8	WFIKKN2	172.798	253.863	284.97	377.155	184.933	NaN	457.324	235.77	1233.88	110.231	150.677	61.9676	8339.57	93.0933	NaN	NaN	179.86	18720.8	254.03	113.017	208.759	272.007	NaN	248.584	1.73789	NaN	4043.52	1987.6	389.934	21.1197	467.022	4719.51	1683.64	364.401	651.536	45.7217	NaN	1.24449	279.736	1442.78	3734.31	3529.12	1502.68	1249.48	2442.3	524.613	1462.59
C9JF17;P05090	C9JF17;P05090	APOD	620282	382031	360720	327181	271372	301313	697838	347157	700417	369552	478515	283896	367677	380310	464782	637741	478787	585116	426867	588390	577855	687103	915359	545692	366254	579845	402138	416519	291069	500844	343293	244838	432796	456277	948820	357514	452179	336995	443999	760969	412619	518227	635972	621724	1.30171e+06	360193	238730
C9JGI3;P19971	C9JGI3;P19971	TYMP	1.15143e+06	196878	198358	357490	51237.2	440135	476365	117712	1.01034e+06	66261.1	414001	543370	219196	302064	202394	442474	224185	948713	74900.1	586964	327626	130546	95213.4	36273	80229.6	195114	133673	153497	46907.8	170598	308537	279148	339066	226082	288309	277559	312782	267928	104243	660242	151104	494823	181788	288515	316394	43703.9	329036
C9JL85;P58546	C9JL85;P58546	MTPN	30223.6	22527	10480.7	1721.18	1931.98	7290.66	5719.76	24750.1	14299.5	9811.81	5164.03	13726.1	1048.97	12808.7	4988.66	693.138	3312.25	52505.9	10233.4	41786.3	10004.5	20760.4	14752.3	1841.77	22122.6	5835.19	615.784	5401.21	1783.98	20516.4	8975.83	9084.98	980.286	19818	8673.32	647.752	28061.3	16630.8	18810.4	6373.92	11549.8	31205.8	2745.68	2369.17	2212.2	6010.82	6060.62
C9JPG5;Q13275;Q13275-2	C9JPG5;Q13275;Q13275-2	SEMA3F	4889.94	8888.63	40182	13516.8	153500	69523.2	120914	18048.6	69554.5	11908.6	37419.2	6356.9	47575.4	16858.9	48548.3	86508.7	23840.2	24123.3	1422.17	4347.35	10561.8	26972.8	3028.5	8644.42	30495.9	48693.6	10326.3	7071.71	113905	57290	116154	8459.62	31474.9	7347.99	14526.2	110842	52084.1	104801	4201.2	155803	19700.5	8640.01	763.105	1200.5	17629.5	8561.87	30870.1
C9JPQ9;C9JU00	C9JPQ9;C9JU00	FGG	57413	29366.2	47097	1.08872e+06	5034.66	36714.1	122960	97515.8	51687.2	118684	72792.2	49387.3	41485.8	34040.8	171743	38237.6	54775.9	35089.4	47534.6	15301.8	150512	83417.7	65544.7	45051.9	12459	58160.5	74721	27792.2	89685.1	37384.5	91515.2	72797.1	29751.9	76362.8	62869.9	48970	48475.5	61724.1	52485.9	49786.6	64003.9	33652.7	39234.5	78330.4	35169.9	10123.1	28623.7
C9JPV4	C9JPV4	SERPINF2	3963.16	5253.79	996.626	610.533	5705.08	3589.27	5262.19	5171.45	4305.1	2674.78	2608.82	7723.87	5823.62	5648.84	8516.62	6681.05	6587.61	7031.39	1387.2	4800.38	8933.22	8796.54	4688.22	2582.56	5195.47	1613.94	1706.5	1032.99	589.041	1449.34	1830.2	3865.97	2193.38	4347.54	7253.15	733.341	7359.43	2124.55	1296.37	754.066	5718.47	718.876	6455.16	2413.46	2150.12	1727.02	5594.04
C9JXF9;P08833	C9JXF9;P08833	IGFBP1	216845	21545.4	65089.1	29660.9	48888.6	112602	61239	53403.8	45754.4	83203.2	96990.2	34884.1	41506.3	86978.2	64889.1	29904.7	27596.1	33534.4	44765.8	16688.6	16847.3	86144.6	39099.7	30860.6	120481	23029.2	29796.4	35665.7	27917.8	39437.2	31123.7	63398.2	27102.9	24089.8	16028.7	74260.7	136119	45952.2	36522.7	237239	31079.9	404069	39482	82335.1	27902.3	57426.8	305010
C9JYY6;Q92823;Q92823-2;Q92823-3;Q92823-4;Q92823-5;Q92823-6	C9JYY6;Q92823;Q92823-2;Q92823-3;Q92823-4;Q92823-5;Q92823-6	NRCAM	156913	58886.3	61109.6	352412	90869.3	231067	129875	73148.5	127954	126107	216992	66138	42330.8	122718	83524.8	141513	181538	43805.1	97757.8	62960.6	91746.7	73629.5	151510	73971.3	87698.8	80092.8	59921.7	89971.6	104591	40498.8	58906.1	60965.4	46097.7	71360.4	71076.7	85264.5	153081	52621.8	87400.8	92861.6	98164.1	35806.8	93543.9	40458.7	79769.5	114264	84194.5
D3YTG3;H7C556;Q7Z7G0	D3YTG3;H7C556;Q7Z7G0	ABI3BP	368670	259013	345370	269510	406607	263464	338353	289196	393125	307303	236936	497056	320367	274279	535205	311483	264528	383145	245273	325366	355795	232789	277670	452299	236879	293680	272017	180393	172465	155542	248237	376491	310131	264916	291373	306285	311881	270856	309315	345394	199372	313140	220708	237022	221425	309146	255693
D6RAR4	D6RAR4	HGFAC	NaN	235.993	NaN	2515.9	9.34267	157.51	NaN	NaN	NaN	NaN	NaN	NaN	148.267	NaN	2635.41	154.903	NaN	405.386	NaN	NaN	NaN	0.667393	90.645	1837.2	NaN	NaN	146.212	7751.5	NaN	0.751894	2212.95	627.924	7272.45	317.198	7010.13	NaN	NaN	2345.6	2374.52	4879.73	1201.87	2430.99	1820.98	7844.4	3637.8	6371.74	10941
D6RD17;P01591	D6RD17;P01591	JCHAIN	51727.9	27599.7	73348	48171.3	106344	57192.2	39094.8	36377.8	28135.9	42457.7	40572.8	67360.4	61805.5	48675.1	83925.1	42608.3	49375.1	92263.5	24280.7	30445	56134.6	57355.4	34577.2	98567.2	7934.48	12276.2	52616.4	92105	38998.3	111063	56200	6245.99	13108.7	63420.9	46883	70652.3	26420.3	57780.9	83635.9	63189.5	47307.8	50899.6	35635.6	22500.5	67001.1	7778.62	35320
D6RD58;O14960	D6RD58;O14960	LECT2	5603.87	10652.7	16211.8	18675.4	8799.75	18418.6	5631.68	8602.57	5390.99	5707.71	1104.41	6565.8	14796.1	18354.9	14047.5	22135.5	16984.5	7564.36	13541.8	15898.8	10344.7	18973.2	25125.2	9992.22	13187.5	8651.07	9309.28	18384.3	13116.7	7367.84	8111.76	10934.6	11316.7	9077.12	39107.8	3515.69	15588.8	27333.1	9231.41	9928.59	14190.5	27196.1	13962.3	16016.9	8188.99	25631.1	2040.38
D6RE86	D6RE86	CP	39281.3	38699.8	79014	39375.2	40982.2	73442.8	40901.9	39165.3	52640.7	62333.9	24114.2	70762.4	52794	36326.5	38313.4	50091.7	71021.5	37334.7	44460.3	57045	83873.5	20242.1	33725.7	37520.4	57795.9	50358.2	39561.4	72960.4	87865.6	67193.1	42609.1	31526.1	47026.3	86348.3	20661.4	73244.9	48248.4	72165.4	67669.8	55985.7	81074.9	37861.8	42140.3	45080.8	38226.4	37436.5	46325.6
D6RF20	D6RF20	GC	3084.58	5380.02	4155.14	18237.8	3427.49	6067.97	2469.64	3809.29	4275.85	3323.54	5994.03	3758.29	2762.48	3100.82	2479.09	4177.02	2757.87	2622.21	2943.37	2103.05	2678.14	4030.15	3607.64	4049.5	2658.41	1929.89	2166.26	3358.8	3770.18	2528.37	1904.23	2945.52	2470.5	2773.08	8280.61	2068.24	2321.55	2199.7	2469.12	4026.94	2294.52	7681.6	9482.98	9043.01	3072.1	4345.55	4515.59
D6RF35;P02774;P02774-3	D6RF35;P02774;P02774-3	GC	177137056	184857360	153867600	325817120	153481936	176510992	140192944	148949296	159043312	132090288	175768176	152757360	163079488	175042304	200063392	159133040	149767824	136185648	167717760	165884816	160899472	140528224	175973392	167061296	143181136	150740960	193571872	255888608	147883392	154608912	141557168	189698320	281185312	143372096	208633328	144600720	225720960	157927472	182331616	111225840	195069712	464854528	222966720	221212976	225010912	285311168	301069120
D6RF86;P55285;P55285-2	D6RF86;P55285;P55285-2	CDH6	37630.2	43813.2	47190.2	30790.2	119269	38365.3	28947.2	55092.8	55055.7	68218.7	39193.9	34000.5	30447.4	47153.1	52453.1	29033.6	55799.4	58918	45260.8	33536	40461.2	51379.4	55534.2	33297.9	21000.1	32645.9	42749.6	94891.3	18685.8	22823.9	35421.3	37951.1	31619.2	29565.6	54873.7	53663.4	39781.7	35927.6	53501.8	43048.9	35577.3	43106.9	85795.8	33826.7	40629.9	46072.1	7620.65
D6RGG3;Q99715;Q99715-4	D6RGG3;Q99715;Q99715-4	COL12A1	282336	257043	156719	205404	366139	294526	218580	152274	160651	209605	378693	183124	166902	266956	210624	200264	160207	140307	185010	190091	191983	119362	234598	178893	227671	161550	194182	323441	248126	331638	186217	252016	217331	356674	237354	220385	424158	287585	203348	205123	181595	386795	204321	139329	440297	80802.1	69456.8
E7EMS2;G3V3D1;G3V3E8;J3KMY5;P61916	E7EMS2;G3V3D1;G3V3E8;J3KMY5;P61916	NPC2	75702.1	97362.4	80679	251825	47386	49989.5	111059	172083	53797	35108.5	125072	178787	53883.8	26865.3	53752.6	29378.6	169205	55952.8	57119.2	19997.6	65669	50823.5	33092.8	33902.6	28827	17324	72270.1	214646	46837.1	66398.4	76105.8	25643.8	50521.2	64125.9	147846	133993	58386.2	127787	51887	95490	68317.9	103944	136095	137600	58538.3	89131.2	85969.2
E7END6;P04070;P04070-2	E7END6;P04070;P04070-2	PROC	1.74466e+06	1.74853e+06	1237384	2.23256e+06	1.55855e+06	2353159	1.58962e+06	1.22179e+06	1.53148e+06	891302	1.59086e+06	1.70343e+06	1.74743e+06	1.6559e+06	1.90111e+06	2.0252e+06	1.39189e+06	1.60082e+06	2.92344e+06	2.34804e+06	1.89031e+06	2.35859e+06	1.96948e+06	1.69022e+06	809398	1.82745e+06	1.72353e+06	2255971	1.35903e+06	1627230	784467	2.00419e+06	2235545	1.60384e+06	877011	1.24569e+06	2.12581e+06	1.56706e+06	2.01764e+06	1.63366e+06	2184342	1.74422e+06	699997	1.16626e+06	1.1385e+06	740756	1.18057e+06
E7EPS8;P28827;P28827-2	E7EPS8;P28827;P28827-2	PTPRM	87380.7	63189	44075.2	40344.8	151096	72945.8	74227.6	26857.2	63851.2	33694.3	67708.1	45475	88925.5	67319.7	108023	71274.6	34276	60548.9	54365.2	91195.3	50021.7	44072.4	47231.7	34469.8	29767.5	95327.7	55238.3	39157.1	10747.6	16038.7	47193.4	71607.5	29926	31350	27201.8	13604.6	52676.6	61113.8	33942.3	43350.2	58230.8	42606.5	9633.82	41948.7	11096.4	23556.5	38977.7
E7EQ64;H0Y8D1;P07477	E7EQ64;H0Y8D1;P07477	PRSS1	647066	359158	862462	280402	407326	418150	253127	398622	431286	692053	644545	636118	415577	270348	176030	544126	273921	229100	283290	232326	703017	126560	117048	366143	257170	409351	723779	382042	406898	377398	901637	898336	250702	228288	131534	206763	205847	612043	235615	345733	349452	277491	136080	448611	398547	194640	221595
E7EQB2;E7ER44;P02788;P02788-2	E7EQB2;E7ER44;P02788;P02788-2	LTF	389787	142291	267906	182130	163177	281620	198872	104422	255141	138741	216183	362441	116323	287862	278598	134113	282723	154896	107507	225398	69554.8	141942	146574	214794	247844	144255	414600	213306	199896	97590.9	174071	136141	208377	336931	140997	144348	213883	199562	178983	244261	144563	423757	240422	174151	217404	260806	169289
E7ET86;Q8IVW4;Q8IVW4-2	E7ET86;Q8IVW4;Q8IVW4-2	CDKL3	77606.6	73118.3	57590	100176	76270.4	52901.9	65958.1	65269.4	60966.4	58720.4	54934.3	129180	17810.3	92017.3	66310	91563.8	81089.1	39050.6	62690	89872	69057.2	91027.8	58518.6	60150.6	18243.2	39407.9	30887.3	116706	85938.2	20039.1	99762.6	36444.6	134049	87013.6	39711.1	72826.4	39571.6	75788.8	145138	73664.5	77064.4	99164.9	77770.7	73227.9	180.394	57035.6	33134.2
E7ETH0	E7ETH0	CFI	15051077	11523600	9213404	41030580	11390131	15939560	11186132	10931582	13916129	9452223	12746275	11984725	9947998	12313465	12043835	15264501	11701935	10868830	17517244	11625053	11360064	13200046	12682039	13029339	8689918	12902316	14823113	35389640	12202197	7.53963e+06	11839197	11516952	44560144	8813009	35817820	10184277	16573677	13392940	6531896	7347697	15962669	46083848	52216336	45932224	37470692	64461404	74155776
E7EUF1;Q13822;Q13822-3	E7EUF1;Q13822;Q13822-3	ENPP2	895687	627732	596886	468108	828541	641911	556588	785301	484485	755113	664316	400263	502151	781660	758034	673310	593101	775928	826722	560871	720968	427731	511501	715963	664862	649500	350429	829808	771710	807654	622789	530933	531162	482446	378371	372410	388641	502744	663990	625064	1.03137e+06	688921	1.08658e+06	636524	397558	801672	560449
E7EWH8;F6UJY9;H0YB18;H0YB70;J9JIE9;Q5T013;Q5T013-2;Q5T013-3;Q5T013-4	E7EWH8;F6UJY9;H0YB18;H0YB70;J9JIE9;Q5T013;Q5T013-2;Q5T013-3;Q5T013-4	HYI	12475101	4.54679e+06	6.48727e+06	7.71546e+06	9039352	7696384	7899015	3.75136e+06	992502	1.47338e+06	5729265	9335355	6715085	5.29639e+06	11115537	7.49041e+06	5151596	3.95065e+06	6773682	5.35664e+06	5.27872e+06	9310042	6.44315e+06	5103699	3.72556e+06	5.46189e+06	7.765e+06	7.09289e+06	9183812	5085098	14632828	12145687	2.62591e+06	6.5138e+06	1.83766e+06	5483167	7605213	6.64186e+06	2.88299e+06	2.78557e+06	2.24483e+06	4.04858e+06	7.81856e+06	3.65494e+06	2.04483e+06	7635141	4.4563e+06
E9PBC5	E9PBC5	KLKB1	768.085	1068.07	1198.88	2297.3	1616.38	1703.93	1518	1161.26	2371.73	1629.31	1690.41	2196.69	2465.74	1116.98	734.448	828.476	738.078	2388.36	1153.17	847.701	717.792	1142.9	1282.88	2146.87	1729.63	1592.35	1418.61	4535.31	2216.43	1743.47	1521.44	2350.61	7414.69	1043.84	5971.86	774.228	689.749	2555.7	1077.66	907.097	670.792	4552.3	3568.8	4005.31	3846.84	2737.69	4615.08
E9PD35;P35916;P35916-1	E9PD35;P35916;P35916-1	FLT4	135261	120846	98012.7	99910.1	187351	82668.6	158442	175288	176456	141654	189960	188245	118483	118665	213099	181875	101620	140510	136165	274010	147399	122797	159058	81984.5	115440	239619	96186.1	153576	144465	135853	77387.4	146704	243245	286088	115209	171687	142667	169924	109706	83908.6	278359	130571	95658.9	111118	83825.2	66553	167031
E9PEK4;P07333	E9PEK4;P07333	CSF1R	160915	221378	291156	115397	371345	108283	203891	141684	179639	195737	190910	124355	58756.5	161528	139492	134865	174544	297995	157141	95807.9	129829	116843	281065	215797	123812	97981.2	85025.7	210541	193458	110196	173306	116522	171089	139358	117733	82814.4	124537	80361.7	177604	154194	190020	139451	331778	162676	102553	202837	106411
E9PEP6;O14786	E9PEP6;O14786	NRP1	1.15201e+06	982022	703045	753388	1.71906e+06	975147	856966	1.15782e+06	950911	1.07997e+06	1.2329e+06	1.44636e+06	1.08636e+06	890060	1.65746e+06	1.17393e+06	725640	1387484	1.15131e+06	814430	944746	1377737	986495	1051143	609940	1.13265e+06	1.03577e+06	962654	1.5032e+06	911185	1.05554e+06	916101	823149	1.11999e+06	710989	1.3607e+06	1.20777e+06	884968	845047	592998	894079	1.05766e+06	776494	793701	699729	610686	921096
E9PFD7;P00533;P00533-3;P00533-4;Q504U8	E9PFD7;P00533;P00533-3;P00533-4;Q504U8	EGFR	85188.6	114508	90453.1	119271	66435.6	101659	102223	135551	113390	101328	249623	94277.9	147555	184978	85073.7	208037	115746	153514	105111	144556	90082.8	49905.6	159939	135724	29007	79836	122763	66223	61007.6	69034.2	102644	85838.4	112224	85296.3	68290.6	77267.9	117338	147943	100145	36962.8	138919	75164.8	69775.8	144356	42829.7	73107.4	116248
E9PG71;P54764	E9PG71;P54764	EPHA4	5376.59	4057.9	4577.31	NaN	12281.7	439.821	623.575	7048.49	6775.54	6985.11	8420.8	6462.74	10761.3	6275.71	15472.7	1067.2	1307.03	3648.77	7137.37	10731.4	8626.12	1202.93	1207.22	2906.26	1057.23	289.697	1309.8	740.117	1.52266	5238.29	1.18814	9804.02	5001.26	10428.5	2224.48	6936.13	440.374	7385.68	3588.9	7252.61	6456.05	12335.8	9084.65	6819.43	7061.43	9163.22	7103.49
E9PHK0;P05452	E9PHK0;P05452	CLEC3B	5.34673e+06	4.21472e+06	4539653	10551672	5.21519e+06	5.04468e+06	3.44858e+06	5.41629e+06	3.97898e+06	4.828e+06	6.22072e+06	5.40766e+06	5.13386e+06	4934105	7.66758e+06	4578763	3.60178e+06	4460041	4561311	4.10066e+06	6252081	3.43874e+06	4.94086e+06	5.65252e+06	6476785	6.38389e+06	5650700	7268062	4.37483e+06	4662185	4.88342e+06	5940734	10671545	6690143	7.00888e+06	4609863	5.36023e+06	5.44863e+06	5171326	3.85958e+06	6.72045e+06	12208943	9159329	7108893	5179055	6.90563e+06	6249234
E9PHX8;Q12866	E9PHX8;Q12866	MERTK	122270	61236.8	79709	33348.8	106635	47511.4	73128.7	81701.6	89463.7	89608	101282	81923.1	52090.6	72305.2	132755	82602.6	55016.3	62050.7	42992.3	108670	58809.2	76985.2	77623.4	68989.4	99130.4	94874.5	80099.1	66488.5	69935.5	18736.8	43019.6	68062.2	59115.3	69648.5	84759	78993.7	78628.1	56607.9	55308	54020.7	98726.8	65022.3	114557	63506.2	97606.6	57910.5	62600.3
E9PN95;P11684	E9PN95;P11684	SCGB1A1	6885.49	NaN	89999.7	18.7125	42782.3	18994	8207.55	1495.76	2042.33	NaN	437598	3944.94	3655.73	189.084	114793	195220	9707.44	287327	NaN	128490	156.659	3.74317	154.728	3195.17	9852.57	84.5427	3995.34	4524.33	3406.03	3592.85	4405.16	412.758	3036.63	709196	2252.63	17442.2	5291.05	5638.76	14113.7	173621	5060.33	116489	3360.48	1609.28	213.248	24965.2	614.01
F2Z393;P37837	F2Z393;P37837	TALDO1	131368	82768	60101.3	35184.1	71739	52879	52137.9	89700	45421	55787.2	59554	54975	40339	72805.6	48577.7	67189.8	45717.8	65565	76047.5	111315	57077.4	54448	43709.2	49992.4	74114	48569.3	58071.6	114028	62598.1	46687.6	46096.9	85737.4	72607.3	93034.2	114724	81751.2	94796.6	126356	63024.4	70489.3	45718.6	155663	81016.4	56631.2	128317	63124.7	66129.5
F5GWF6;F8VQ14;P78371	F5GWF6;F8VQ14;P78371	CCT2	642.37	694.34	64.2943	128.207	109.294	NaN	NaN	NaN	443.582	0.665135	0.459815	NaN	33.835	402.172	NaN	1.82375	211.939	1106.7	NaN	340.786	0.82953	346.106	843.006	1.47582	90.058	0.539352	106.126	1.13149	1.33385	160.36	0.99374	NaN	0.894797	NaN	1856.17	0.773404	NaN	NaN	611.517	127.316	973.225	1526.92	6.62234	2996.5	10297.6	9671.8	11453.4
F5GZZ9;Q86VB7;Q86VB7-2;Q86VB7-3	F5GZZ9;Q86VB7;Q86VB7-2;Q86VB7-3	CD163	504809	807904	593133	369758	694802	647010	598083	393824	547625	497106	632027	281413	350251	643776	462683	504079	472614	575418	403856	355024	761449	632872	602355	443627	529477	304646	353683	1.17907e+06	656929	430567	312268	520760	525982	351020	702292	350780	384944	358557	384336	533073	756173	393006	1.11315e+06	638275	1.36467e+06	532220	1.02752e+06
F5H5D3;P68363;Q71U36;Q71U36-2;Q9BQE3	F5H5D3;P68363;Q71U36;Q71U36-2;Q9BQE3	TUBA1C;TUBA1B;TUBA1A;TUBA1A;TUBA1C	259617	464607	304453	141932	210820	681156	220087	204855	379904	278250	355749	385375	614611	152880	262819	129120	193769	187534	308012	432567	140092	213939	401215	110686	165804	90259.3	73003.8	158984	307110	125276	41014.6	145868	276903	517787	99289.3	602143	726382	99085	405771	63351.4	167421	440959	110040	28860.7	225234	81460.9	27756.4
F5H6X6;Q14697;Q14697-2	F5H6X6;Q14697;Q14697-2	GANAB	202354	109336	284515	62663.2	295661	196604	306216	132044	181822	105442	44779.8	150346	428318	261625	105887	233650	131205	268330	594627	190009	192162	264510	137625	566407	238486	208951	134235	265029	140302	151683	276720	77843.1	170582	40449.6	307413	98089	231035	135464	367960	106403	127306	488532	28318.1	158634	33716.3	245193	66041.6
F5H8B0;P08709;P08709-2	F5H8B0;P08709;P08709-2	F7	744527	834290	573364	905456	406320	556166	601155	893534	563120	861454	654683	633543	733607	696017	607646	526784	875732	285789	1220812	720059	531069	530439	808625	690351	151262	524598	639971	688341	667260	385461	578552	610668	738150	683106	658585	445458	733271	691414	810484	1.24646e+06	469568	593946	348200	603753	924054	532264	567745
F6SYF8;Q9UBP4	F6SYF8;Q9UBP4	DKK3	70440.8	69531.9	178691	131020	73887.3	68897.7	157387	151910	33206.7	80906.2	100494	43177.9	53840.3	40017.4	109275	33498.9	104047	39513.2	77158.2	24012	91926	75391.3	31810.9	22139.3	188825	114724	141410	66898.9	64013.6	80040.2	75939.1	111713	132848	139025	17359.3	228424	133317	52644.6	149934	107206	49977.6	387789	75987.3	30661.5	183710	61429.1	181546
F6VDH7;H7C3I1;P50502;Q3KNR6;Q8IZP2	F6VDH7;H7C3I1;P50502;Q3KNR6;Q8IZP2	ST13;ST13;ST13;ST13;ST13P4	17217.8	3114.6	548628	12961.5	42501.4	6722.08	73122.1	22486.2	74982.8	10044.7	2935.25	2864.44	33181.6	82274.9	24171.9	23194.9	65551	129893	140200	21910	6961.33	26359.3	1121	19231.8	68613.9	50591	2381.61	17836.3	42919.9	14653.8	9936.26	4869.63	1478.29	8934.38	20755.8	1918.99	34230	848.252	6183.73	27492.9	79467.7	38612.9	28717.7	726.437	13148.7	7322.35	26728.6
F8WCF6;P59998;P59998-3	F8WCF6;P59998;P59998-3	ARPC4-TTLL3;ARPC4;ARPC4	316201	384449	123657	80169.3	116079	181604	46739.9	150342	70418.4	62423.5	174607	361646	63712.2	187058	77022.8	88801.5	132235	364011	89792.3	399393	144281	211249	95945.3	65457.3	96875	5437.91	19314.3	53044.6	25229.1	202341	164749	87304.4	57198.2	235998	147610	114079	208930	88925.5	160260	56557.3	88171.7	406434	29237.9	59469.7	200731	86984	118466
F8WDW9;Q96AP7	F8WDW9;Q96AP7	ESAM	16850.2	5844.95	7440.11	13224.9	7419.07	11943.2	6233.11	10176	10186.8	7679.34	5356.37	5901.34	15287.3	24015.8	12103	5215.16	4203.29	13011.6	10067.3	8225.62	8029.38	13940.5	5314.3	3865.51	90497.2	3924.99	6920.63	77225.5	9903.16	9208.06	31967.9	18155.4	11005.3	9810.65	93677.6	14285.1	5466.06	6031.92	4124.22	9126.04	2127.85	50731.8	28178.3	9124.4	53633.5	19013.3	4207.9
G3V0E5;P02786	G3V0E5;P02786	TFRC	143484	183760	108094	178762	345655	182127	263294	230231	320068	84996.1	172264	215547	138209	384590	103261	182678	191884	82054.3	138964	145274	145223	240031	116445	185406	157558	244915	289804	234356	189944	219727	186195	269274	149351	237994	208262	499209	122296	241957	183007	143791	111524	280477	344864	129001	273817	156717	184348
G3V1C5;O95998;O95998-4	G3V1C5;O95998;O95998-4	IL18BP	6493.9	6999.85	7264.91	43185.7	26095.6	15989.9	3480.06	77710	35005.6	3713.36	16130.9	8335.52	3353.79	74521.7	424.877	4001.03	15660.8	30218.5	27069.3	1612.42	358.831	25150.7	64289.3	15494.4	29908	5635.26	842.032	11812.3	15354.6	17947.6	44434.7	21910.3	2056.45	10552.5	20504.2	17906.1	15182.4	3701.47	18549.4	37916.9	20213.4	17766.1	1673.56	15886.9	3160.99	3761.92	1293.99
G3V295;G3V5Z7;P60900;P60900-2	G3V295;G3V5Z7;P60900;P60900-2	PSMA6	24032.7	150785	41396.9	226382	29789.1	17672.8	30778.2	6345.64	31314.4	9319.03	27394.3	16760.6	3227.44	376048	7653.92	18289.3	5268.01	5002.54	10514.9	7845.5	45157.1	3988.27	10822.8	38529.1	10521.3	1544.12	3930.56	5548.32	14816.2	27747.2	5689.7	4884.95	3880.33	4585.2	3329.37	7116.99	2474.73	6297.2	20745.9	6910.74	13761.3	20646	8958.3	2171.91	12104.7	5132.09	5125.19
G3V2W1;Q9UK55	G3V2W1;Q9UK55	SERPINA10	4.36371e+06	2.5438e+06	2.25051e+06	3.28962e+06	2.88986e+06	4.43594e+06	3.34717e+06	2.41729e+06	2.63695e+06	2.37402e+06	2.53736e+06	4.05381e+06	3.59738e+06	3.3341e+06	2.42332e+06	3395247	3.28582e+06	3498992	3.33036e+06	3601224	2637908	3252084	2.64711e+06	2.35192e+06	3.01862e+06	2.93545e+06	3368960	1.64327e+06	4.25614e+06	2.66502e+06	2.99834e+06	3.2432e+06	3.68325e+06	2827655	2.14724e+06	3.1086e+06	3.09308e+06	2.57618e+06	2.64324e+06	2.69344e+06	3117089	2.06483e+06	2865265	1.83181e+06	2.2248e+06	4079368	4559281
G3V3A0	G3V3A0	SERPINA3	259614	482473	423841	535677	347888	336670	739743	204849	188808	186983	412532	342407	305918	437713	408345	388954	463043	535992	524179	342148	417215	210541	324280	333813	413650	364991	448448	51766.5	229825	304449	294281	374124	162936	205691	151405	176877	486255	247158	143330	198825	231576	309475	229404	197915	229188	74518.2	264254
G3V4U0;Q9UBX5	G3V4U0;Q9UBX5	FBLN5	423.196	2679.87	1005.39	165.561	2.55868	845.355	5488.08	457.64	5198.57	6396.82	6397.74	38855.6	1459.43	2354.66	37076.2	848.242	578.448	20252.9	1844.96	1920.63	660.473	6265.24	995.831	604.695	735.314	688.325	28.8014	2822.27	171.813	80.4623	4251.21	362.241	5716.77	924.924	9129.8	11646	616.008	1128.77	10538.5	3245.8	723.503	43723.9	1186.87	3037.46	4595.86	5894.06	1616.36
G3XAI2;P07942	G3XAI2;P07942	LAMB1	2.98012e+06	2283305	3.28872e+06	2.83913e+06	4.08382e+06	3.3474e+06	4.08875e+06	2654416	3.70214e+06	2.54091e+06	4.6769e+06	3.85834e+06	3.27652e+06	2.69976e+06	4429967	3.62314e+06	3.03632e+06	3.90035e+06	4.72982e+06	2.32928e+06	3.29533e+06	3.21931e+06	3.42605e+06	4777218	3.17317e+06	2965969	4.16152e+06	4.52027e+06	3.51511e+06	3.55153e+06	2.70353e+06	4.40656e+06	3856561	2.51589e+06	3.59916e+06	2.80252e+06	3.37031e+06	3.55218e+06	3.85091e+06	3.00794e+06	4.58304e+06	4.33629e+06	5067182	2.6261e+06	5158651	3.0182e+06	4313353
G3XAK1;P26927	G3XAK1;P26927	MST1	1.98357e+06	2.65257e+06	2173891	6821873	2.42149e+06	2.65923e+06	2718426	2.43574e+06	2492068	2158015	2.23068e+06	2.95865e+06	2577733	1.97739e+06	2717559	2.27046e+06	2614474	1.9736e+06	2.58907e+06	2.28908e+06	2.40058e+06	2.57481e+06	2.42238e+06	2930831	1805165	2.35759e+06	2.69475e+06	7675229	2.9033e+06	1.8247e+06	2.69953e+06	2.3272e+06	7.58006e+06	1.38855e+06	4888651	3.30238e+06	2.30063e+06	1.77167e+06	2.49187e+06	2.04907e+06	2.1955e+06	9323331	7986353	5.34253e+06	6.56268e+06	7825341	5.03962e+06
G3XAP6;P49747	G3XAP6;P49747	COMP	1.03511e+06	616830	905580	1.15897e+06	1.31748e+06	626024	900276	991877	851939	982796	1.35457e+06	1.10243e+06	837099	801203	821255	888236	611257	708125	877645	693756	861965	485626	1.19073e+06	1.3907e+06	995806	808655	675388	837345	612677	694362	603047	818751	675320	1224877	763452	989622	1.10346e+06	896460	1.25618e+06	702426	771612	1.78143e+06	817644	647708	2.04959e+06	657201	492785
H0Y5E4;H0YCV9;H0YDW7;P16070;P16070-10;P16070-11;P16070-12;P16070-13;P16070-14;P16070-15;P16070-16;P16070-17;P16070-18;P16070-3;P16070-4;P16070-5;P16070-6;P16070-7;P16070-8;P16070-9	H0Y5E4;H0YCV9;H0YDW7;P16070;P16070-10;P16070-11;P16070-12;P16070-13;P16070-14;P16070-15;P16070-16;P16070-17;P16070-18;P16070-3;P16070-4;P16070-5;P16070-6;P16070-7;P16070-8;P16070-9	CD44	644414	823291	481980	544232	622878	627984	293543	257832	553783	243795	802079	516251	211976	619451	760755	189954	471125	423657	901605	360764	251897	436994	395985	672412	65283.2	420739	167614	346964	603435	206993	221901	282377	83177.2	274336	17026.3	216524	623082	503770	434810	235210	375001	708204	237832	285286	136688	307465	317740
H0Y755;P08637	H0Y755;P08637	FCGR3A	7929.55	8668.41	7079.72	3858.58	15104.8	14971.8	8299.68	4291.41	6237.38	6946.9	16135.4	5153.87	8182.17	15783	9952.31	7882.93	7988.95	16729.7	4999.4	2110.85	8979.35	3294.62	12857.6	23930.6	1490.42	7065.71	10712.3	3818.09	12139.8	7250.57	8435.69	4575.14	3359.78	3109.84	1657.57	6249.48	6812.55	14545.5	12567.8	5963.36	8720.5	7421.22	8195.51	2856.35	4929.31	705.55	3583.26
H0YAC1;P03952	H0YAC1;P03952	KLKB1	13754738	11798810	11555203	23049852	11847336	17119900	12601372	12780029	10522304	14157382	10684948	13686428	14656158	10403096	12498325	13646921	13283635	11383644	11156403	12847479	16471046	12242382	10598383	11747526	11905500	11660112	15066513	18799572	11184484	14732376	12528179	16323042	28451360	11145128	27496570	11799219	12257862	8.1372e+06	12655825	11486596	8779293	21351408	24542102	21151292	15587474	22681420	22661186
H0YEA7;Q9UJJ9	H0YEA7;Q9UJJ9	GNPTG	194158	190423	165246	176073	291525	291594	269049	156394	124206	176356	245046	222340	94671.1	118722	219818	80443.1	162067	174037	114274	128425	181455	286983	160257	144808	319796	61746.7	101795	135838	147346	97199.2	99646.5	170906	106589	175319	185485	74080.5	116796	172860	195497	119436	110425	122307	55419.6	98577.8	57654.3	23924.9	78966.1
H0YJW9	H0YJW9		38694648	28597396	31078198	31516674	49419480	30975306	49401684	21786064	42334120	36461044	24537040	32931108	13138611	30533600	35337084	40049080	33997820	15766030	29357800	24655280	45080616	19079888	26485060	37331148	6375659	24820008	36744052	9893376	4361505	4.0625e+06	14322591	31093812	8486418	10987495	7813018	5.67311e+06	29371404	9461383	10324495	5725831	8832808	14612288	22152816	12544252	7.53326e+06	8.36974e+06	22326636
H0YLF3	H0YLF3	B2M	615339	489036	419349	443572	1064472	570257	420626	490024	479137	393468	1.10515e+06	505461	468532	615815	703866	418644	653716	579768	394238	476047	386172	907155	1.03998e+06	680143	451703	277935	281898	557602	1.60245e+06	254625	835149	651000	353790	514099	4532914	505382	586670	1127715	442001	787100	347323	8661775	925146	913456	1.13545e+06	870867	753882
H0YMW4;P07355;P07355-2	H0YMW4;P07355;P07355-2	ANXA2	101968	118120	139884	94742.3	278131	392187	549155	114416	162617	205329	54573	82860.3	121062	96450.7	86991.8	303248	457066	68548.8	506110	85591	135442	151686	188639	83939.7	123342	51886.9	39053.5	125016	165477	214872	75483.4	84334.6	89963	82022.4	55152.5	84139.6	40452	121310	450374	135945	78275.3	207506	26077.8	76854.7	113965	52945.3	44490.8
H3BMA1;H3BUX1;Q13421;Q13421-2;Q13421-3;Q13421-4	H3BMA1;H3BUX1;Q13421;Q13421-2;Q13421-3;Q13421-4	MSLN	16478.2	18108.9	33697.8	21923	52994.1	75581.7	79305.7	21717.3	25940.4	30005.5	37492.7	37902.3	30849.8	20767.7	33325.3	23020.9	20375.8	47358.9	13641.6	12025.5	20170.9	36981	29483.2	24448.5	11154.4	37969.5	31365.1	24751.4	14050.1	35305.8	45332.3	27753.4	29811.4	33245.8	44762.1	36132.4	44975.5	24683	16462.5	29738	18209.6	33568.1	24591.8	32822.5	52820.4	37943.7	22949
H7BY64;Q96NZ9;Q96NZ9-2;Q96NZ9-4	H7BY64;Q96NZ9;Q96NZ9-2;Q96NZ9-4	ZNF511-PRAP1;PRAP1;PRAP1;PRAP1	27151.4	48374	22821.6	34060.5	267637	73290.3	42639.8	35695.8	50059.8	21798.5	54267.5	115954	55406.3	38604	28731.6	21813.4	31933	30015.8	10636.6	24149.5	29476.9	186342	32910.3	46031	87774	95605.9	46765	37604	49385.6	75510.4	42521.8	66349.5	37669.7	129559	130037	22356.3	170866	112894	60341.8	19330.5	12470.4	278526	32201.9	22369.9	136530	46125.4	61232.7
H7BZJ3	H7BZJ3	PDIA3	87768	29967.4	1097.95	26286.9	106228	7463.53	28908	101100	61374.2	128344	24077.4	58644.7	108871	49318.7	24109.8	57315.8	7395.59	173178	24783.2	49794.5	73474.3	28347.9	62177.5	38429	24808	98440.1	108498	231125	37883.4	49830.2	31156.5	35593.8	4081.02	54336.8	26690.3	22669.2	129354	18475.1	63661.6	40274.3	97291.8	119931	28718.4	29133.7	55589.2	38590.6	94191.1
H9KV31;O15394	H9KV31;O15394	NCAM2	109864	100326	95337.6	128297	229994	114009	149858	250285	182313	241037	154590	217136	190818	68305.5	181297	143192	55932.6	116487	136989	107104	191955	121363	133154	91622.6	268598	255867	208645	94035.6	166674	118702	155726	193138	153377	149016	289944	167372	125296	184029	157144	142344	209830	292992	226637	170120	137410	209735	153748
I3L0K2;I3L3M7;Q9BRA2	I3L0K2;I3L3M7;Q9BRA2	TXNDC17	2336.71	1178.66	696.016	781.262	778.833	1053.33	2614.75	674.173	756.745	772.653	1061.75	2594	1431.49	1606.82	1714.06	2166.38	1271.33	1386.57	1556.4	1485.06	2500.44	1101.48	744.783	836.003	727.836	1127.13	2443.54	721.411	809.767	722.061	2620.67	2424.15	1531.8	1719.41	1601.82	2318.17	1188.09	1483.72	1665.45	1387.82	591.118	1029.36	796.968	894.579	680.178	1206.11	2283.54
I3L145;P04278	I3L145;P04278	SHBG	2.04661e+06	2.79466e+06	2.46524e+06	1752668	1.55674e+06	755058	812400	2.84825e+06	3.78704e+06	4.35018e+06	1.30196e+06	3.50381e+06	964345	3.07618e+06	4831305	1.58904e+06	1.39094e+06	2.0018e+06	3.15189e+06	1.81108e+06	1.62689e+06	1.08265e+06	1.70413e+06	1.25302e+06	1.30162e+06	4.46363e+06	1839348	1.07032e+06	923445	2.41928e+06	1.74064e+06	3636737	1.9728e+06	2483733	692256	1.87002e+06	1.27608e+06	1.24171e+06	2884929	2.87504e+06	3952674	1.68663e+06	1.59498e+06	3.20278e+06	597315	970219	1.78906e+06
I3L4N8;P63261	I3L4N8;P63261	ACTG1	17347204	17581098	8501860	4327354	4426748	5.57995e+06	4877173	7975670	6.93117e+06	7692070	5561909	8370427	1.67869e+06	9624286	3.92144e+06	4864427	3.5706e+06	28245048	5753037	17944654	5.53454e+06	7949581	3925460	4.53104e+06	12170035	3575938	2.69551e+06	6.45757e+06	5.25474e+06	14744759	5653718	5.21586e+06	3.6212e+06	12607026	13128949	2918741	22281754	6054741	23227478	7998888	5755714	44074876	5.70738e+06	4.13374e+06	7.49682e+06	5.5937e+06	4695033
J3KNB4;P49913	J3KNB4;P49913	CAMP	17159.2	2392.24	1547.99	15316.8	7371.56	7970.58	8550.83	1843.43	31329.2	13586.2	14320.9	4552.07	5707.84	4197.27	33078.4	5796.02	3059.68	9698.7	3688.92	2362.97	15081.6	13880.8	4598.54	10140.2	9657.74	2444.04	5503.5	25755.6	12916.9	6389.62	8867.13	15456.6	8336.87	5977.59	26505.4	7454.99	9143.25	5974.61	5024.84	9358.8	4325.37	8631.91	8520.24	6213.3	5545.54	6832.26	23778.6
J3KPA1;P54108;P54108-2;P54108-3	J3KPA1;P54108;P54108-2;P54108-3	CRISP3	114728	78016.9	16632.1	545956	129660	120736	123576	176286	171528	97100.7	134755	148228	99076.4	108994	169202	100887	36863.2	136194	100498	134221	100896	184667	80349.1	52244.2	39290.3	97848.1	299099	258869	114788	111571	81738.1	154404	501731	65324.1	482471	128034	191184	143982	107528	65944.2	187787	778424	1.21178e+06	339233	334932	628350	331635
J3KPQ0;P22455;P22455-2	J3KPQ0;P22455;P22455-2	FGFR4	4226	6282.63	3410.14	6600.7	11153.4	64442.9	2092.08	10413.6	10054.1	3089.95	2492.04	856.141	5500.73	16302.8	5835.79	584482	12995	11355.5	6397.14	6129.22	4001.77	4588.37	1119.36	14120	1959.19	9473.91	1886.36	37788.1	29813.8	565.859	127849	7287.53	24283.4	62335.6	9378.28	3093.3	37976.4	342.261	1379.52	5450.31	4223.36	18268.9	11886.1	35905.4	3047.25	5869.48	24951.3
J3KRE2;J3KTF8;J3QQX2;P52565	J3KRE2;J3KTF8;J3QQX2;P52565	ARHGDIA	39677.6	32734.9	89036.3	32760.2	42388.1	20028.1	26713.9	190138	22246.5	80379.1	27555.3	32931.2	13744.4	41669.9	21570.6	8805.02	33156.8	123156	58595.6	169642	90473.8	54595.1	21371.4	26673.6	53416.3	36743.9	19363.1	629954	26730.8	60669.9	8969.23	55576.6	247445	42089.8	101996	147118	62013.8	89589	86383.4	32028.5	43484	162130	28007.2	17400.4	45114.8	28393	93269.4
J3KRP0	J3KRP0	CNDP1	19333.1	20148	18875.8	16215.9	12817.7	12680.7	17346.5	8722.72	17144.5	16116.4	14636.4	22468.6	13970.7	11851.6	16154.8	19727.8	16221.3	14823.5	15915.5	22017.4	18259.1	16637.6	15357.2	22661.4	29955.6	12770.7	10046.2	16610.2	12883.7	13009.6	14351.3	12949.4	54421.6	57653.8	36738.9	9743.1	20960.8	16899.8	20201.4	10426.3	15859.3	8345.11	14270.5	14611.8	9892.56	14218	26162.2
J3KSD8;K7ESE8;Q13867	J3KSD8;K7ESE8;Q13867	BLMH	44747.8	89904.5	37827.1	101476	77614.9	47745	51435.9	50164.4	40192.2	70751.9	78951.6	38265.8	29474.6	75770.8	59699.9	87799.1	29598.9	36729.7	33319.2	27077.7	58365.6	51304.2	46330.4	143288	11899.1	15331.9	7208.03	30796	32356.3	13346.8	56554.6	31405.8	14152.7	67491.8	13407.9	5973.32	36883.6	40253	18320.1	62941.9	4329.53	33995.3	74361.2	22024	24800.8	46783.1	47740
J3QQR8;J3QQX6;J3QRQ1;J3QRT5;P13598	J3QQR8;J3QQX6;J3QRQ1;J3QRT5;P13598	ICAM2	191411	118271	79814.9	84603	220313	67347.6	80881.9	176214	168779	100487	190928	96000	77971.6	193903	180745	152429	74354.8	64428.4	131641	231739	80603.2	106048	116507	112757	88572.5	190928	112183	116294	93610.3	62863.5	21268.6	301533	150225	105566	65737.9	143101	197364	220849	102015	58149.1	201834	179359	105363	110969	36543.9	45031.1	105780
K4DIA0;O75144;O75144-2	K4DIA0;O75144;O75144-2	ICOSLG	319649	151981	290968	477478	222208	275454	241724	391009	275949	294784	485690	560290	169433	438977	186837	221884	187882	139552	196430	511670	297596	50261.9	735418	465114	417870	240129	510982	624871	239057	125912	85937.4	93905.1	178430	405567	75989.1	377666	310671	331416	180939	135343	113133	68141.4	148625	118775	268581	172177	249357
K7EKF6;Q8NI99	K7EKF6;Q8NI99	ANGPTL6	66401.6	29379.5	45323.6	30906.4	30672.4	65702.7	42517.8	42293.8	44780.2	34576.4	38106.6	72375.4	54477.6	47300.8	23897	42201.1	55702.7	58478.6	60944.8	57632	33817.9	50115	28275.8	39852.6	55141.1	36873.4	28797.2	52168.4	35093	69167.7	53022.3	62264.1	30073.3	35272.6	40054.3	28122.1	25628.5	70085.1	40135.1	36979.7	39235.8	24739.5	32722.8	52735.4	28038.7	26839.2	33318.4
K7EL50;P27797	K7EL50;P27797	CALR	983084	1.10306e+06	1.44793e+06	547628	777221	986421	663892	1.05483e+06	916719	763102	931749	994793	724905	824276	659006	1.11176e+06	710762	832041	506160	811437	675186	888120	765019	743823	738346	637328	519353	2.15319e+06	985520	651650	800697	690859	1.00126e+06	849867	1491098	1.03131e+06	1.13799e+06	962799	1.01796e+06	973633	715366	3.27933e+06	817998	1.31618e+06	1685346	790303	727633
K7ELL7;P14314;P14314-2	K7ELL7;P14314;P14314-2	PRKCSH	22237888	47741788	33179698	64767524	51870640	16461416	27648852	21057982	34551508	80007096	42412540	36371680	57254396	35389944	42351652	55833388	35629272	33714992	19765072	25302704	57216960	27444164	14121023	62515388	18098350	35711248	49326468	91904480	61635788	36072704	55813600	47784784	72221360	36017236	59705832	75122632	30746866	52097744	19823014	17244284	50036556	96230344	27965832	62285388	127780672	72840736	32345658
K7ER74	K7ER74	APOC4-APOC2	3.01766e+06	1.28804e+06	1.49263e+06	783017	813032	673099	1.32471e+06	404401	1.37605e+06	609599	330031	434485	1.13113e+06	265488	892498	3.41403e+06	2.59635e+06	1.06974e+06	746042	1.39382e+06	1.48426e+06	1.60922e+06	3.62339e+06	1.09626e+06	950080	888364	585612	1.08181e+06	368923	502176	558123	429119	157074	496520	1.71498e+06	235014	3.05672e+06	1.80599e+06	817656	1.36366e+06	818738	375703	981966	754647	881090	536517	439952
K7ERG9;P00746	K7ERG9;P00746	CFD	947628	735799	736463	899233	1.16784e+06	1.44836e+06	1.24107e+06	853624	959984	612504	2.06434e+06	1.08571e+06	971220	1.18592e+06	1.10755e+06	803950	754183	924978	1.2519e+06	925500	787956	1.30684e+06	1.345e+06	1.20815e+06	771186	752976	712842	1788812	870758	800455	982336	1.23122e+06	1.35387e+06	1.39963e+06	2.7663e+06	1.17722e+06	1414376	2.37741e+06	1.21723e+06	1.62173e+06	1.01027e+06	14668929	919982	1.52631e+06	1.75344e+06	1.1715e+06	1.13894e+06
K7ERI9;P02654	K7ERI9;P02654	APOC1	426597	274011	150812	195973	225827	208290	246359	148841	394394	173216	112699	273077	139970	103339	166983	537254	284344	82778.1	393047	205175	192725	256916	839608	121063	126178	453939	159293	108071	218860	185429	196040	163309	135011	214758	156848	125123	373613	312274	174377	288401	129168	134077	199006	190211	257734	476867	160796
K7ERN2;P32942	K7ERN2;P32942	ICAM3	78049.9	71296.3	120300	18942.3	82428.6	40689.9	61851.9	56345.5	76266.9	58447.9	46696.9	67300.4	22875.2	94393.8	67535.9	74337.5	61906.8	69720.6	44416.2	37055.4	102922	73536.3	50995.9	89642.6	107990	85451.3	81231.7	63482.8	33414.6	42800	36604.6	41673.7	35484	94334.3	66884.2	44655.7	47798.9	98123.8	43309.8	46879.1	109545	11981.3	84404.1	58717.1	15501.5	54916.8	58533.2
K7ES04;Q5JR82;Q9NZQ9;Q9NZQ9-2	K7ES04;Q5JR82;Q9NZQ9;Q9NZQ9-2	TMOD4	307294	351282	554671	433337	461498	374230	313546	1587.25	319381	603.736	524956	807944	673044	437750	659154	455356	572322	469308	565316	568895	630969	560890	554209	410922	640.912	449093	147058	1483.32	1321.47	646.038	805.697	126328	582124	225488	493355	268197	1861.43	299209	642.52	270143	596400	343433	542638	366002	685.818	214817	790.413
K7ES70;P55083;P55083-2	K7ES70;P55083;P55083-2	MFAP4	1.59223e+06	330353	181415	72791.6	77704	27211.8	39388.2	319681	239905	11563.8	196527	44192.5	9613.09	707170	20716.5	751499	2986.06	128340	343383	215863	42542.8	675411	193167	1.87791e+06	27402.1	71062.7	81503.4	339369	54618	4895.35	355984	156277	90355.8	3284.49	57557.6	28573.9	26291.7	9219.55	251014	35882.6	116021	242177	5617.72	60672.9	48869.8	2836.91	68825.1
M0QY68;Q9BTV5	M0QY68;Q9BTV5	FSD1	208390	368605	339760	429526	154146	603124	410974	349903	353280	209138	394587	542748	377127	636180	356526	329417	375351	422624	348491	375503	354558	285866	706902	273742	517831	559924	479182	350307	130842	626701	280290	722298	332789	415349	407841	647231	159251	619758	286717	203974	525845	417630	313788	353655	169661	475502	259787
M0R1Q1	M0R1Q1	C3	396015	156083	251612	860242	166090	227078	354152	177921	262368	50160.2	334369	191150	40191.2	129344	170991	143180	69109.5	69848.4	118851	300229	57149.3	45915	231821	221800	137756	346241	313270	69013.8	240429	282777	124388	269507	317546	231233	147472	235003	23118.7	34280.5	128768	24995.9	84147.2	70778.4	52557.2	36400	192270	64484.6	30482.6
O00151	O00151	PDLIM1	249911	159201	37581.1	67769.1	163920	124820	17459.1	164790	63718.4	82287.2	49687.8	62127.2	50248	143010	29453.9	69245.3	90510.9	460529	46119.5	97442.2	54527.8	110487	82205.8	41515	191621	9954.24	39952.4	90497.1	103343	275447	45934.8	42331.5	57971.3	78800.4	140151	71684.7	128540	84201.2	219421	51360.9	43540.1	482396	193539	35368.2	245886	320364	24635
O00187	O00187	MASP2	1.7124e+06	1.92495e+06	1584377	2.14833e+06	1.42676e+06	1.90098e+06	1.89914e+06	2.03078e+06	1.27119e+06	2.90231e+06	1.67206e+06	2.91231e+06	2142180	1.6196e+06	2.0195e+06	2240952	1.39399e+06	1.96297e+06	2213714	1.65101e+06	1.96126e+06	2.59525e+06	1.83211e+06	2.17581e+06	2.87891e+06	1.549e+06	2.03434e+06	2.1634e+06	2.31378e+06	1.88416e+06	1.85564e+06	3.38852e+06	1.84148e+06	3.08941e+06	2.52136e+06	2.7705e+06	2.23481e+06	2.56303e+06	1642440	2.33076e+06	2.80354e+06	1289670	1427831	1.57229e+06	2.58469e+06	1.55473e+06	2.25255e+06
O00299	O00299	CLIC1	903885	1004813	388466	352062	381640	564425	408167	319918	363406	439786	430921	537756	297162	492453	225457	477626	208836	809128	373460	843708	456164	403942	170526	289497	576235	215795	273030	401956	315387	575997	356632	487865	490149	517818	735381	182527	864163	413635	803092	389870	365110	1.28761e+06	354660	376818	609490	451940	402187
O00391	O00391	QSOX1	3083440	2.26884e+06	2.2435e+06	2.20831e+06	5114126	2.87943e+06	2.50952e+06	2.66431e+06	2.53563e+06	2641167	3.15644e+06	3.00653e+06	3198284	3.15139e+06	3.40171e+06	2.4123e+06	2.30625e+06	3.19309e+06	2469732	2.39671e+06	2362288	2.63361e+06	2.72264e+06	2.85824e+06	2.3827e+06	2528780	3098962	2.60699e+06	2782519	2200228	2.80498e+06	2.62242e+06	2.84727e+06	2.75836e+06	2.97944e+06	2.66286e+06	3.20241e+06	2.94682e+06	2675381	2.63696e+06	2.73013e+06	3.09734e+06	3.20136e+06	2.25661e+06	2.21914e+06	2.63255e+06	2.293e+06
O00592;O00592-2	O00592;O00592-2	PODXL	34775.8	29474.5	30810.7	46796.6	61878.2	33979.3	40146	45307	36698.8	26716	18345.2	25622.4	42009.8	34194.5	61411.4	40517.9	41364.3	26233.9	10631.4	46819.3	38616.7	33622.6	14332.9	47514.8	36282.6	47161	58914.6	42122.8	192894	28659	1270.68	43684	85146.7	39139.5	46178.4	60323	35988.8	32737.7	94443.4	41884.3	6310.64	23222.1	35391.1	31435.1	50875	36649.7	35660.3
O14498	O14498	ISLR	48537.9	57015.8	67308.2	39518.2	49630.1	69509.7	84264.9	69066.7	61394.2	147536	63773.2	83753.4	57472.6	78467	64770.3	75060.7	49093.6	106502	75021.7	48072	94003.6	57815.8	97934.8	65189.9	124913	81518.7	78165.2	93450	46752.5	94466.3	107605	108759	59534.8	64987.2	165885	54150.8	83810.1	110479	94632.6	193031	56475.8	472020	67138.7	123933	85201.9	75436.1	80296.4
O14745	O14745	SLC9A3R1	26783.8	9813.63	19655	2853.16	17049.4	17565.3	7732.15	22966.9	14638.6	21632.6	12706.2	872.4	3902.23	2970.6	3145.65	5669.63	3839	54917.1	200874	21139.5	8252.75	7662.21	13340.2	9671.33	27244.9	19848.6	20581.3	21028	12882.2	42960.9	21601.3	6925.57	4383.94	21428	57272.6	7196.55	24058.2	10900.4	29091.9	16148.8	5685.92	25988.2	NaN	109.741	11923.1	6933.19	21470
O14791;O14791-2	O14791;O14791-2	APOL1	383282	235188	176644	248237	276981	316146	525128	183452	466207	494787	161778	520086	252421	271421	340342	519092	422592	467742	239577	275824	689744	718691	271462	374434	560139	315970	237394	369861	291992	268211	415962	465423	479854	784312	246972	245259	552148	310705	535873	389476	348028	339719	270805	181338	435778	275045	277219
O15031	O15031	PLXNB2	64994.7	78206.6	100210	39458.1	107763	54616.2	77973.9	23367.3	54439.2	83508.6	57922.1	56720.6	40598.5	44934.1	64069.5	87925	62851.6	59771.1	72806.1	41833.2	38096.7	51254	64008.2	73344.1	41184.2	41029.7	26873.2	31167.2	29547.4	27981.9	33211.6	32826.6	43282	35758.5	33666.4	32775.6	82282.5	31103.6	98641.3	56720.2	79821	33636.8	23618.6	34605.1	66276	48437.7	37390.9
O15143	O15143	ARPC1B	59964.5	57328.4	28847.6	27084.4	17704.3	57314.9	22066.4	19024.9	30102.2	11090.7	22369.5	35936.8	12123.5	38437.4	19669.3	50257.1	33591.2	90517.7	52127.3	68751.6	44428.8	41030.2	69319.1	18089.3	18953.9	58378.1	39371.9	35387.7	27458.9	26396.2	45595	44937	40830.2	36109.8	30694	46610.4	54587.3	86613.2	46199.4	24297.5	49943	81101.6	15908.6	17837.9	21158.5	18802.1	28458.6
O15145	O15145	ARPC3	30121.4	21724.1	27415.3	197552	140645	222496	20505.2	19141.6	3889.09	38301.1	75271.7	39814.1	38861	14224.5	18750.2	30941.2	7223.42	82762.1	197966	25392.5	69611.5	39513.2	17159.4	68384.3	24267	52447.1	64264.6	88365.9	62366.8	110073	4613.04	18710.7	76502	16563.3	20534.3	15584.8	12111.5	10767	71781.2	135091	14686.1	37538.6	28980.9	17482	21187.9	20568.9	107042
O15204;O15204-2	O15204;O15204-2	ADAMDEC1	7639.49	28730.4	20155.9	67493.7	58635.4	7125.29	18938.6	27263.3	21403.7	7159.1	16933.2	22476	19418.2	10319	13075.3	13920.5	6911.12	10163.7	17694.1	18423.1	25202.9	44774.8	10550.8	15528.8	2833.6	7267.44	21661	8804.64	16343.6	29416.9	50846.4	14295.2	3422.37	50859.3	9970.47	25430.4	1204.77	3019.77	1328.73	34130.8	42608.1	62835.2	6178.16	25026.8	50515.9	24870.2	30050.7
O15335	O15335	CHAD	24599.4	40408.2	22935.4	11182.7	36069	19357.1	12651.3	31737.4	7383.06	5549.87	30943.4	21655	11317.4	21560.9	37745.9	62790.8	20971.1	38410	10562.3	9790.16	25399.8	23981.8	11592.3	14351.3	10533.1	12331.1	8985.25	37303.1	1039.93	11917.5	6746.67	4807.75	10550.2	17007.4	6773.75	11488.1	24900.4	9396.55	19109.5	11439.2	10278.2	147442	33997.7	20498.4	9425.83	1069.12	3676.2
O15511;O15511-2	O15511;O15511-2	ARPC5	16746.4	24208	18948.6	1429.71	1.88376	3472.76	4089.26	11652.1	18098.8	8559.02	6631.91	19431.7	3.6564	13013	NaN	19725.4	7431.56	20807.3	13187.6	22999.5	5547.8	10120.4	27845.8	2.81551	3543.04	2243.24	15345.2	8529.71	102.423	8494.74	21716.8	7673.08	865.266	1373.42	2496.16	28077.3	19831.7	2264.29	5268.81	938.765	16759.1	48603.4	938.814	4976.66	388.067	2423.6	3939.16
O43157;O43157-2	O43157;O43157-2	PLXNB1	129585	72653	40547.2	67438.6	48922.6	57589.9	66209.7	170938	143960	61471.4	131470	98280.3	86465	123873	87665.9	102793	48941.7	81426	52071	107509	140470	85156.6	149723	94830.5	44505.5	49147.4	99066.5	39002.4	43508	86874.5	72789.4	54666.5	52004.8	73675.7	83948.2	234810	231880	380793	82268.8	26277.1	20664.9	135495	151625	15071.4	65962.7	76550.4	105071
O43505	O43505	B4GAT1	193271	147719	271675	106260	234434	122361	283548	224040	260422	318177	221849	156657	221762	235975	367947	170287	221553	204757	297874	210593	241350	247831	133288	194652	228401	205516	211224	70584.2	120616	206801	152498	230151	72842.9	292290	58019.5	188441	138575	186733	258102	227912	241141	143203	46561.1	111429	101990	56995.4	70379.1
O43866	O43866	CD5L	684129	334456	383478	2.6262e+06	431882	666677	342224	347619	527623	442997	334634	344020	482794	377264	273510	395066	204204	285939	342329	399632	348610	456598	397059	510358	436153	468350	174460	7706168	621205	492073	1.08873e+06	531001	1.17517e+06	417965	2.47192e+06	971637	366031	1.42863e+06	602158	472179	417511	5971456	3834192	3.0232e+06	4.78901e+06	3.37231e+06	3.89274e+06
O60279	O60279	SUSD5	25386.1	28756.2	38372.7	21824.9	17639.4	11501.1	41587.1	68688.5	62037.9	11702.3	19941.3	28554.8	128077	29449	68630.5	28514.2	18543.7	19307.5	9785.71	40520.2	32459.4	65908.2	42734.4	110349	73735.6	66912.6	37604.1	77118.9	59697.5	38711.4	22613.9	22460.3	20896.2	25919.9	277258	92826.4	46653.9	26701.7	19731.1	26638.2	46455.5	191318	27541.9	33642.8	85439	23090.4	7116.56
O60462;O60462-2;O60462-3;O60462-4;O60462-5	O60462;O60462-2;O60462-3;O60462-4;O60462-5	NRP2	421579	427163	347068	449490	540580	393975	365560	306448	473205	390354	317245	531635	365974	407601	360121	588309	317139	404764	334609	463466	335230	376740	434217	654034	744582	411496	674950	486624	616808	452140	284504	580728	624365	453449	631888	200901	567630	430598	576277	633741	394907	202924	548964	480579	463119	404195	738880
O75083	O75083	WDR1	757363	733766	227210	99262.1	168820	157776	126580	304331	195819	198786	122370	200714	127381	440066	95945.5	134872	109197	914123	152066	972422	85478.2	324823	126151	176676	240220	167752	136272	212320	275881	376446	206398	160230	107800	230992	370445	120663	727584	215645	577986	310822	312473	1.45971e+06	194553	104460	266694	238694	105316
O75368	O75368	SH3BGRL	86445.5	92668.9	4078.71	13629.7	59134.4	7379.93	61966.9	25327.5	8539.96	49467.9	6593.09	12093.7	64686.4	22257.8	24520.5	13070.4	12246.6	12904.2	10850.7	1936.9	20279.9	7491.54	18806.9	10683.7	30635.5	9363.65	31888.1	20140.2	15232.6	8394.55	8749.96	18562.7	7789.47	7780.4	352.893	22799.3	59498.2	59174.7	6765.89	36019.2	18999.4	21076.6	6600.91	9068.59	1255.85	33487	17312.2
O75636	O75636	FCN3	15821619	5.31916e+06	8571679	5.94692e+06	5.57722e+06	6940368	8688013	7703186	3.74004e+06	14715071	9137783	11794735	11138408	6.63052e+06	10012573	10837659	3658586	10566387	8911142	13438309	8462687	5.56181e+06	6.14887e+06	12141855	14875470	6.83514e+06	3.9656e+06	5.63734e+06	8918865	9177826	5094168	10842213	8583460	9858743	8685757	9002292	7552507	6.89904e+06	5.83824e+06	5762252	7.60272e+06	2.003e+06	6344259	5462755	4784224	2.08308e+06	6699559
O75874	O75874	IDH1	59493.1	40912.9	16158.5	118462	98143.3	72159.8	20592.3	93408.4	19854.5	35556.1	27534.9	76763.8	13446.7	13018.9	35051.1	46270.9	50701.9	145218	43678.2	141701	31827.9	156010	17936.6	19286	41265.3	20551.9	16031.9	25934.3	25706.4	6226.32	94778.1	21059.5	19406.2	31350.6	20708.2	44295.1	14044.2	66744.9	30790.7	14220.5	78447.6	44723	46693	24176.1	66962.5	32662	17349.4
O75882-2;O75882-3	O75882-2;O75882-3	ATRN	6971812	5814584	5858958	7210332	6.62234e+06	6.81509e+06	7.01014e+06	5.90291e+06	6.26495e+06	5545878	6.31935e+06	8876030	6.92899e+06	5848660	5.80828e+06	7.95418e+06	5665271	7813902	7276582	5.87962e+06	6146533	7.73403e+06	6.39736e+06	6.28132e+06	4.91644e+06	5.18072e+06	6.87893e+06	6999615	5.34959e+06	6022721	6146318	6411307	9424170	6195817	5429667	6557900	6.95488e+06	5.34355e+06	5058554	5.33968e+06	6.03998e+06	5.94077e+06	6784056	6.01987e+06	5.43533e+06	7.43721e+06	7260365
O76009	O76009	KRT33A	657877	184193	192419	144590	3.83941e+06	115400	116236	198676	119037	103399	123776	147638	154827	215515	153990	8.32341e+06	205644	90916.1	196739	178550	178972	194108	183395	9794311	119332	111965	156306	167035	131092	110832	121982	130597	118993	176989	183890	162501	173670	143424	194279	188649	147837	175750	92589.5	101797	170804	126557	135968
O76013;O76013-2	O76013;O76013-2	KRT36	129138	30046.2	47692.5	46488.7	1.15684e+06	33898.1	30947.2	45851.4	43238.4	39015.9	35755.9	37074.7	22267.9	22795.3	19284.5	1.59675e+06	25457.3	26624.8	21188.2	20143.3	26823.5	28265.2	41221.2	1.76291e+06	35799.6	24586.5	24144	49094.3	44267.1	41539.7	26523.2	31061.5	24475.6	21414.1	18938.4	27812.9	24961	19437.8	21076.2	25535.5	18740.3	33693	43275.3	33881.3	33996.9	24791.8	33875.5
O94985;O94985-2	O94985;O94985-2	CLSTN1	30681.6	21113.7	56704.2	18978.3	22151.1	19357.6	13301.9	47823.5	32698	49901.3	40172.9	31278.9	25561.5	31162.5	51353.4	26793.5	25446.8	17605	25520.9	21875.7	24269	36486.5	27182	38786.2	19391.6	25149	23666.7	36085.6	21262.2	13149.8	30113.2	54102.7	19723.5	27952.2	26977.3	16614.2	20310.9	29034.2	15703.7	12713.4	39214.5	41046.8	32705.9	19353.6	16094.9	19143.1	36091.2
O95236;O95236-2;O95236-3	O95236;O95236-2;O95236-3	APOL3	1496.56	9446.73	9209.43	7698.06	29831.4	1155.82	17087.2	5588.61	4650.17	18025.1	405.1	12357.6	13041.5	8288.05	10048.4	10925.1	17263.2	14136.3	6649.73	9670.82	7216.58	13067.2	7460.73	19509.2	47352.2	12032	513.719	20817.7	980.419	35032.6	13294.6	34739.4	58907.6	3741	24138.8	28777.1	NaN	21163.9	13309.2	15191.9	11931.7	23507.8	11946.1	19841.8	27304.6	9713.1	9603.61
O95445	O95445	APOM	285803	331251	211824	161774	137247	76893.1	105807	288237	319524	160685	238072	177507	122144	175831	76124.1	186734	219762	151276	137673	498067	396368	170525	451756	274347	170443	75226	77212.5	168933	69468.2	50220.2	120776	39550.7	139473	111777	184764	73336.6	163337	131456	204828	89792.6	75704.5	118448	62243.9	149334	101345	172916	49480.1
O95445-2;Q5SRP5	O95445-2;Q5SRP5	APOM	1.16849e+06	743016	671254	670454	425176	648065	670024	574088	837431	620059	691536	608137	583173	459259	592316	893934	789142	625996	733498	489727	857173	1.31191e+06	1.00783e+06	850670	412264	701882	427270	466564	534558	470143	435524	412005	813253	510372	554527	424761	824081	600902	532672	852587	487320	271239	600445	630811	658752	675676	584463
O95479;O95479-2	O95479;O95479-2	H6PD	223753	150380	154211	121108	396111	198264	219255	134250	172652	234130	219106	374332	128123	221217	267526	190378	100757	338599	283848	164216	160472	232334	249029	215470	171251	224409	246769	138403	140616	276025	218923	253036	275229	251787	251671	245863	159478	267718	198253	299994	279718	127416	132190	130453	161532	214138	193552
O95497	O95497	VNN1	644273	634453	552580	753384	539685	1.08624e+06	1.11077e+06	507679	255803	422046	675907	1.28982e+06	634402	972575	337155	1.32488e+06	794059	370620	298026	204628	203984	2.14433e+06	378236	178313	566501	307424	861753	374409	217268	337466	409937	434299	329390	1.04097e+06	294584	267828	865849	677749	383815	456328	959578	1.31375e+06	522359	566008	390552	860969	122893
O95810	O95810	CAVIN2	83129.6	79830.3	60930.4	41375.4	44801.9	64262.2	75385.8	68652.2	38307.7	74100.4	93627.2	32477.6	67116.1	54062.3	48099.7	48944.7	36645.5	323988	54811.6	40829.4	55296.8	68273.4	48558.6	48180.9	85597.5	57614.7	21842.8	39757.4	32212.7	64529.6	61147.8	54707.9	32515	40725.4	82233	18509.9	53156.9	71897	53808.8	45992.2	30111.8	201515	33573.7	57155.3	49054.1	43224.1	51479.7
P00338;P00338-3	P00338;P00338-3	LDHA	393576	418290	329298	218482	334289	200682	190667	257518	272311	237890	266120	359449	259060	296755	343673	209679	205494	601840	285082	422450	289199	219628	286130	295283	423065	298368	128365	345468	152936	334551	177095	255816	209672	374575	361525	237532	311615	255548	454356	351263	365555	732656	292655	261379	393112	145961	415754
P00352	P00352	ALDH1A1	263879	205348	167438	211619	160838	183590	184029	162298	241333	151626	138981	221733	120600	126130	161238	136662	201936	377177	176643	196262	137052	119229	167101	191341	108953	93298.3	105926	118091	89029.2	131628	108692	112701	87160.5	131504	91384.2	169364	155958	90555.3	105439	100027	399509	85675.4	131134	101256	84358.2	167390	123551
P00390;P00390-2;P00390-3;P00390-4;P00390-5	P00390;P00390-2;P00390-3;P00390-4;P00390-5	GSR	65531.1	69032.4	63587.7	69827.1	103038	54637.3	53702.5	62847.2	66895.2	60836.4	65292.7	60640.7	46914.6	54417.4	79704.4	45130.9	52499.8	70189.8	65914.2	115245	65921.9	46235.5	78371.9	79598.2	46175.7	54107.9	25812.5	54832.3	36111.1	56498.8	44333.4	38387.5	58443.7	40587.1	43579.1	55900.9	64355.2	56337.8	46416.9	51622.7	84170.1	91409.8	84310.7	50295.5	72513.8	60476.9	38804.9
P00441	P00441	SOD1	87672	444042	190781	312532	181234	2293785	848851	139993	141842	142809	91858.7	101899	242191	636801	142824	486326	123254	239966	184559	137168	33636.4	234206	163119	610035	186906	352613	130038	1.35907e+06	19107.9	337966	27264.9	98797.9	174825	69356.1	123976	182059	242747	83642.5	813770	567458	199941	75587.4	64161.1	48392.8	93869.8	128973	64180.3
P00450	P00450	CP	257153856	379768160	300278784	333548192	328844736	283408544	275691776	283488800	285474752	297258720	278469664	287539904	249736096	259755952	326974336	239098048	295820128	236002064	330546752	265199440	246986784	202872624	271987040	228302272	207640720	251437248	260699616	248528480	268798176	297158656	204819296	276874080	234555696	273997120	135982096	291131744	283128800	312513216	396963328	228753120	395899904	239727168	181086768	180546304	239958688	205207760	261308512
P00488	P00488	F13A1	6.66805e+06	6.44193e+06	6017455	5.61988e+06	5178679	5.71202e+06	5313586	6.28462e+06	6812646	6245309	7.41292e+06	8396258	5633247	5.72624e+06	8577543	5416784	7.05108e+06	6.65178e+06	5.85974e+06	5.96567e+06	6.19278e+06	4073106	6520758	7063758	6.26249e+06	8588773	6089691	5.86262e+06	3585001	7.46958e+06	5826245	6.83375e+06	4.81182e+06	7944085	5.66771e+06	3.89554e+06	6.23585e+06	6551265	6.85857e+06	5076159	4.97905e+06	7514061	4924181	5.58292e+06	2.66968e+06	4510692	4.53029e+06
P00491	P00491	PNP	1.32025e+06	1.37268e+06	1.18001e+06	823395	840398	857209	938025	814262	1.11151e+06	1.11319e+06	636194	906407	917842	607742	770273	1.235e+06	949295	964357	832824	1.53501e+06	1.26597e+06	1085431	992826	868717	689812	591156	789444	422559	994530	946481	467157	673411	715997	1.12547e+06	562744	1086355	1.44948e+06	854052	1026180	745035	1.06752e+06	3.0708e+06	819224	517945	419171	647348	623368
P00558;P00558-2	P00558;P00558-2	PGK1	627326	1.17129e+06	482075	260581	312570	367254	302205	491654	511959	368246	419647	478463	226317	437792	728761	491614	175105	898555	281237	875190	547758	630847	280338	298210	544038	331797	420123	442872	401206	457911	258108	312903	578363	429893	996684	606508	988405	532486	416467	380162	523144	1.30816e+06	480981	317212	525991	484733	570762
P00734	P00734	F2	75903936	78072088	74926248	235994160	74182160	91161912	78481784	90973728	67541464	81640320	77728856	85377568	79538528	69914056	90523552	65011700	88060688	62330784	96970448	73140792	90102224	71233888	66240516	83270360	75842496	74324864	94442184	194364416	86653248	88191688	62453412	77334016	177624912	89340104	91233176	91213976	98665392	69261984	87111320	62101824	79688696	257976976	129351200	101743456	135138192	161109760	168266144
P00738	P00738	HP	629753	773772	740395	714651	792968	469039	555687	453612	461928	402942	581955	638302	437063	619858	389012	534429	638442	496068	497091	531994	484781	492045	447361	639596	730371	171557	554136	517535	1.54473e+06	667177	1.3306e+06	531108	258740	663679	896293	707385	1.06252e+06	440701	612086	512355	660373	400081	709264	644858	565994	892504	839375
P00740	P00740	F9	2.94392e+06	3092440	2.76281e+06	3572034	2.9365e+06	3.68195e+06	2.45289e+06	2.94552e+06	2.47493e+06	1910807	3.09715e+06	2466607	3.06786e+06	2.81426e+06	2.63733e+06	3.06009e+06	3.06365e+06	2.51923e+06	3.2728e+06	3008433	2.45395e+06	3333693	2.70878e+06	2.77495e+06	1.87905e+06	2.64028e+06	2.75232e+06	3.94813e+06	4.13771e+06	2.28478e+06	2409455	2.98535e+06	3.18954e+06	3.04022e+06	2.40326e+06	3.2197e+06	4.15417e+06	4362801	2881990	2.77648e+06	3521397	4.1392e+06	2.87109e+06	2.76575e+06	6.09157e+06	3.05186e+06	3458681
P00742	P00742	F10	4721970	3.73709e+06	4.10649e+06	7303883	4.00774e+06	4904608	3.73249e+06	4389339	4.07163e+06	5.28885e+06	3.94432e+06	3.92368e+06	4286521	3.52976e+06	3.99087e+06	4763805	4.06466e+06	3.28824e+06	3.89141e+06	4294621	4.06584e+06	4.055e+06	3.6509e+06	4.64977e+06	3.96807e+06	5011145	4.81551e+06	4.84843e+06	5.24864e+06	3.81831e+06	3.745e+06	4370466	4653414	3.9815e+06	5417840	3752871	5215850	4.56595e+06	4.11012e+06	3.31352e+06	3.63422e+06	5.82591e+06	5.80958e+06	4.32188e+06	5.39312e+06	6.02813e+06	4.71616e+06
P00747	P00747	PLG	68289808	52691112	44051016	325090560	57612356	81925664	60882332	55724204	53433628	52864624	78812416	90720176	72274376	55670528	59181576	55640244	61611740	51482152	59863408	54287588	61103848	63970500	47228440	69943880	47691808	51087404	70243696	276283392	61855184	54774876	53706276	59357592	287004416	70707776	118833624	58270636	85404144	60698500	68278072	40220884	58200308	344615776	139242560	169670768	246034944	189119664	212741712
P00748	P00748	F12	3.78834e+06	2687799	5.28864e+06	7.44449e+06	3.42449e+06	3222317	4.38743e+06	4.00872e+06	4.40915e+06	3.75266e+06	5219059	4350359	5543900	5.59995e+06	6.67523e+06	5290251	5170775	4.69979e+06	5524523	4.52541e+06	4.78296e+06	4266922	3.91464e+06	4.81494e+06	3.83124e+06	4.31157e+06	5.58191e+06	20267530	6.6779e+06	5187911	2.67667e+06	3.26505e+06	11297526	3.30754e+06	7668822	4525447	5350770	3.51177e+06	3.04507e+06	3.0983e+06	5.56068e+06	11699232	8147822	8.21517e+06	14812242	8460421	11747746
P00915	P00915	CA1	1.85777e+06	915909	1406710	562765	996574	1.08191e+06	700299	554653	852111	739915	1.63253e+06	1107172	1.61997e+06	705426	1.14363e+06	1.57665e+06	593801	639492	791732	2298552	1.05018e+06	1.55783e+06	2.0277e+06	717715	931515	556385	965789	511983	891165	898469	610756	787010	235139	861696	1.40719e+06	1.34606e+06	1.18877e+06	1.07991e+06	976185	400191	1.36728e+06	903440	1.02886e+06	382462	986876	1.52033e+06	1.95074e+06
P00918	P00918	CA2	469338	253982	348507	99370.6	245721	286793	169985	197560	166925	141629	364681	255850	331690	219724	287000	363613	123405	326571	147051	625221	197974	396233	469269	223885	289114	89445.3	256747	234711	136525	295602	207297	323060	57091.1	209502	481184	269139	376466	287225	298304	115516	286406	356011	390004	95253.1	207047	452904	507941
P01008	P01008	SERPINC1	115625928	115203800	105617736	108214768	121578312	142438192	118771160	115387336	130664048	121715376	134811584	136542432	139082704	110802256	140692272	111463360	117211968	93302680	143688384	119706496	146671520	91608168	105001104	126091480	135294912	123197616	136117328	106627560	133706216	140575168	110877168	124975696	125222496	123361496	100771352	118601632	126001664	103323440	156352112	95217624	116642736	139797264	107885504	93527848	125661456	110337496	117905024
P01011	P01011	SERPINA3	293277216	380380864	255592848	284457504	372095072	327114560	365022880	316881856	299167808	282797408	398120928	299238080	324556384	367381824	361101632	261305824	273198688	270734368	346909504	333808448	353909728	262164576	280039328	354341184	396692512	352044608	404063840	238908672	412462880	485472992	373808288	309197920	193423632	272440032	245072960	453305696	332676160	388219040	261556832	313974432	421415168	221366288	288930176	223562944	385676128	240375936	448516192
P01023	P01023	A2M	2345863	3.08605e+06	3.88056e+06	2.58977e+06	4.12934e+06	3.53682e+06	3.02491e+06	3613190	3.26478e+06	3.69555e+06	2.73343e+06	2.59181e+06	3.06314e+06	3.59269e+06	2.91297e+06	4570038	2.74274e+06	4.33168e+06	3443333	2.50119e+06	3.19501e+06	2.82333e+06	3426375	3.29742e+06	5443911	2.76941e+06	2.27594e+06	7712627	5.39147e+06	4.01756e+06	7.51439e+06	3.2989e+06	2.51208e+06	2.82324e+06	2.783e+06	3.56917e+06	2258347	3.9656e+06	3.61411e+06	13510508	3.91812e+06	2.36448e+06	3.30766e+06	7677278	2.90023e+06	3.41357e+06	2556677
P01024	P01024	C3	36280532	305895872	1005250496	292212384	1078471040	1105441280	948031936	52886924	50999396	375303488	53037224	55024800	320483264	605536128	51064092	870920448	781493504	1212488192	58116356	48400988	62304888	1361003264	92954712	1625119616	926483200	54692148	83454648	1236914304	1489520512	1102417792	1393444736	56320620	828538688	51054084	739851264	297041504	70126928	60006308	1111921152	990860416	56960792	45405080	720826176	935564224	742785344	440864832	53121108
P01031	P01031	C5	75284560	112539992	88718456	89047544	102476224	104630272	91708704	95541392	77567944	72242576	83134888	110861928	87492104	95383352	88076088	96979728	81470512	85253016	97737008	95388424	90780256	104076048	87073528	95258336	70851576	84897536	110328296	87152776	86226120	88169952	91938312	108884648	83246848	81893592	78178896	95985864	91058400	102118808	72231112	72243144	94643608	81547056	68896528	85241784	77962432	83152992	102689200
P01033;Q5H9A7	P01033;Q5H9A7	TIMP1	82799.4	86207.4	65059.5	159998	105998	125088	244232	126296	41193.4	77911.1	178883	138294	78527.8	139279	32837.9	84315.2	144562	256244	78530.2	76039.6	58742.3	132446	85957.1	150643	98745.9	114921	133004	320788	122230	99433	187946	129523	106153	75201.5	150504	126715	86993.1	150023	134837	65624	52842.6	465995	121561	149643	180288	259054	218962
P01034	P01034	CST3	502704	350516	397190	388116	474725	552720	650342	355099	315514	473197	880624	459354	585815	440074	465562	359919	432426	507126	351613	381444	368085	576605	637151	525331	526434	476374	438072	375942	593865	456804	624044	613638	547490	512582	887183	465093	741613	1.24748e+06	507509	751344	484726	6662681	438807	645307	1.44305e+06	511480	561968
P01042	P01042	KNG1	170745024	141661808	94694392	255631280	121288448	200435648	101482528	134214016	134072008	126661512	128820304	171302736	132900104	122114512	127937752	132329696	109088592	77936784	114800632	141848032	94601000	123924896	121495192	127463744	94743864	122315944	161211296	266034288	136668176	102394288	111285608	150330560	270965888	155294816	209555104	115725912	176860288	132551040	111622608	104640192	135830416	284075264	240073040	196351296	158922336	222525328	212000704
P01042-2	P01042-2	KNG1	8961206	9465390	4.02429e+06	5.9409e+06	5870070	9442205	6921343	3.96944e+06	5.57685e+06	613431	8122198	6.77778e+06	6033299	6548695	4815392	3.70972e+06	6.65427e+06	2604088	5.71139e+06	5298855	2.98578e+06	6.90308e+06	5.56732e+06	6.17998e+06	3131368	3.06337e+06	5449934	4266299	6.14895e+06	4515823	48632.5	6.00407e+06	2.95339e+06	2.84728e+06	38059	51803.6	4.96029e+06	3.99724e+06	3.75608e+06	612966	3005974	2313382	16303	459.651	912628	28332.2	1.56232e+06
P01266;P01266-2	P01266;P01266-2	TG	9054.86	9607.81	11287.7	11612.9	8284.74	6574.46	5855.89	11070.1	13177.7	7672.38	176438	5920.82	7240.31	7628.74	8645.18	10454.6	9887.97	6255.39	7596.56	11107.6	10093.6	9747.24	8889.1	11152.1	8094.2	8503.26	6460.58	9266.52	11645.5	7306.07	6697.51	6036.98	7836.17	6695.55	11775.4	9820.71	9330.81	7682.5	9139.45	11173.9	9005.01	8408	9500.72	8127.8	7895.83	6438.23	6314.85
P01344;P01344-2;P01344-3	P01344;P01344-2;P01344-3	IGF2	30064.8	52282.4	34378	72436.4	35476.4	54160.2	60786.1	25990.6	32610.3	69478.4	63474.5	55014.2	33913.3	64410.7	24955.7	29546.5	34916.9	45634.3	38802.5	19361.1	23212.9	49762.8	35427.2	22535.9	56507.3	41757.8	6708.86	73674.6	46712.7	74302.4	48420.1	59759.4	61754.7	12251.5	76104.6	7274.79	37339.9	35584.1	15881.9	19918	20917.4	158491	70080.7	42255.4	60221.2	81293.6	86422.5
P01834	P01834	IGKC	101220	81737.9	88621.4	57302	146133	38992.8	60126.1	112862	69737.2	44712.6	53074.3	98288.8	53299.9	68090.9	58428.8	68088.9	82740.4	116757	72441.6	31255.5	159437	95284.1	107124	87166.8	57201.6	79521.9	39816.6	100555	110048	127210	115176	81426.2	85353.5	111556	131457	76968.9	74221.3	113192	70622.7	98861	118974	41256.2	111170	69227.9	157781	143553	72912.7
P01871;P01871-2	P01871;P01871-2	IGHM	844324	542184	676980	379883	1.0047e+06	479018	465560	440405	611138	552072	452174	518657	744843	595652	540309	508021	763979	776346	525842	404553	512966	553942	707431	599367	482749	580656	436869	2.08985e+06	539325	702238	531093	477909	423027	627296	437028	485311	825282	623338	815306	767145	483699	618532	609486	519006	788916	389203	389204
P02042	P02042	HBD	215826	56753.8	62383.7	457718	233414	139848	140453	167204	203716	438610	173114	156029	104853	147594	246695	171172	201313	67564.4	111955	137237	156118	67361	264932	128939	71741.2	103812	87886.8	149264	133218	54553	352301	219142	94325.9	49840.2	41951.8	189795	172798	55716.9	155162	98942.2	56809.9	206110	131755	150181	152717	290860	171159
P02452	P02452	COL1A1	86051.6	20594.2	26970.1	35799	61886.7	46059	63900.9	94052.7	33260.8	23706.7	17938.6	23052.6	25029	22409.5	57040.8	74777.1	28156.1	51585.9	33917.1	34194.3	135202	35473.3	61207.7	14349.7	20320.9	28551.7	46872.5	97720.5	93757.8	16773.2	47463.4	124891	49355.9	90173.2	85315	50069	31835.9	77118.3	51327.4	57415.6	37476.7	61165.4	65191.6	42970.2	40830.2	103922	10332.4
P02533	P02533	KRT14	713744	551604	1.90516e+06	957816	1.19679e+06	770124	1.18244e+06	1.76539e+06	663255	2.46134e+06	765733	536933	1.02876e+06	746539	1.25504e+06	956580	561797	709417	749654	455487	1.93696e+06	673046	436171	1.18815e+06	947205	1.19284e+06	746757	929118	1.25968e+06	1.83119e+06	699422	552459	630103	993524	970938	817328	1.13104e+06	681049	1.15795e+06	757512	721740	400015	696343	872517	872962	780991	652081
P02538	P02538	KRT6A	20486.1	20067.4	116995	7228.51	8911.31	4425.25	4831.08	9355.31	16982.4	9942.49	3152.18	8698.29	10372.7	13533.5	21896.8	4287.81	13829.9	4586.49	12945	102648	30023.7	4780.02	22960.4	13887.7	5051.22	15709.5	17959.3	7740.31	7414.26	9223.98	6789.39	5429.31	4957.66	14019.5	8919.09	18245.5	6352.51	4981.65	3763.44	26042.6	23467.2	11757.7	21527.5	13808.8	15035.9	13197.4	10578.2
P02647	P02647	APOA1	2.85769e+06	1.55892e+06	2.66284e+06	3.25111e+06	2.25824e+06	1885161	2.42065e+06	2446028	2049215	2.26211e+06	1.65052e+06	1.46226e+06	1.76322e+06	2152423	2066638	4.26247e+06	3.61952e+06	2701048	1.95209e+06	2508365	1.76355e+06	2.63923e+06	3.93382e+06	1756152	2.08273e+06	1.3298e+06	1636085	2766564	2031047	2.81964e+06	3.00662e+06	1.66736e+06	2.47029e+06	1.86282e+06	2.924e+06	2.59089e+06	2.66265e+06	2104832	1.89232e+06	3.83772e+06	1727747	1573280	2.07026e+06	1.90313e+06	2.18384e+06	2.33137e+06	1.68646e+06
P02649	P02649	APOE	45152268	35204792	43596056	26965798	37317820	44052320	36962540	49208392	68275552	54848316	29373542	29929024	28352864	22733744	59612644	82311320	59067368	51650552	43506560	41608836	73374760	48755444	107282704	25592130	39531280	49383740	32930840	47140016	35959316	36134556	45092932	19255210	47710528	56285344	59658968	36197480	42531144	42239320	52881820	78643488	42496864	41317676	41132020	42255924	54876740	27825004	36992844
P02652;V9GYM3	P02652;V9GYM3	APOA2	3.37966e+06	2.99416e+06	2754841	2.00338e+06	1.83372e+06	3.64081e+06	3208947	3114982	3.17412e+06	2.15307e+06	1932326	74863696	2572309	2.70368e+06	3.96174e+06	5.77539e+06	5.06343e+06	2.90418e+06	1.96582e+06	3.50553e+06	4.17921e+06	71257432	4.04497e+06	4612773	2.15403e+06	3.04219e+06	2992591	2.60428e+06	2916875	1.47108e+06	1.8886e+06	2077515	6.72404e+06	29287350	1.79633e+06	2809624	12363850	6458699	2.78453e+06	3.60785e+06	4304953	1.74587e+06	2.21471e+06	1.81847e+06	1863957	2.7407e+06	2.28868e+06
P02671	P02671	FGA	15813683	23584644	14193517	19265314	17738484	20199342	19691442	24612974	22726634	16216859	18623320	16449620	18495052	22367508	12849186	15716227	21591480	14907315	29402774	18126286	14525992	18044412	18461788	16206920	19290504	22761128	28896952	18035324	19808774	23236796	21767128	23603374	20362352	17494548	13220891	21651178	16678535	39875508	30783736	24860184	21396804	25758540	9971816	25402350	24672276	12203886	14858422
P02675	P02675	FGB	16591234	24153280	18119874	24353254	21310086	22758042	24793140	19885048	25504024	17871370	18961012	18616592	18421422	20066492	15423678	19996880	27286140	17085356	38375088	22917508	16280229	18247774	18339880	16489608	19632504	26991166	25585014	18931618	22071920	19808980	21910266	22109832	19812646	15889720	14985482	23045362	18270652	28186966	27595316	21046404	22336180	19819804	12619159	26693756	18491842	16731768	16727875
P02679	P02679	FGG	11500466	19661166	11152156	13286024	12671526	14539019	14961662	14112521	20817796	9975589	13380158	12532139	12655213	14068823	11227144	14261155	17945186	11140267	25292092	17122404	10151528	14356488	14492397	11435271	11572054	16748769	18902468	11025693	12971754	12310849	16206069	15882238	13917875	11204658	10346000	15263733	11028952	21500198	16265301	13427109	14699033	11521629	9426195	22579506	10406684	11512274	9391801
P02741	P02741	CRP	93087	289666	320600	699079	101417	244165	181866	113347	102981	161441	1.38972e+06	201834	278357	1.17338e+06	81855.4	249003	2.21281e+06	808066	92949.8	235032	202531	2.83531e+06	116414	207146	252395	72908	977233	164080	843625	187493	296313	88019.9	129737	141346	766786	257646	118356	572861	259333	1.2016e+06	394445	148686	948480	65256	1.88333e+06	476062	3.5592e+06
P02743	P02743	APCS	49698816	31451120	46884420	47161000	29998942	61180924	52915624	27895790	30324752	38817848	66842428	34670244	60998440	44264780	21224134	83852312	54564152	45558356	44139852	65136500	52235116	72011200	42784048	66584988	55177572	33872696	49887644	36819848	64301924	63127664	47434448	53204828	38618772	28562002	67816224	69973408	58635064	84879008	40223800	82960160	38933228	36442168	35304696	45124668	62821180	48475412	71647848
P02745	P02745	C1QA	1.94451e+06	926922	1.19753e+06	1.39358e+06	1.50953e+06	1.6454e+06	721129	1.24302e+06	1.28337e+06	1.89304e+06	998841	1.37869e+06	1.33449e+06	1.55185e+06	1.29484e+06	1.35352e+06	1.226e+06	926534	1.41409e+06	1114847	1.50536e+06	1.3146e+06	1.79578e+06	1078495	1.07855e+06	1.37497e+06	1.0509e+06	1.97735e+06	1474916	1.46234e+06	1.23546e+06	923452	1.07872e+06	925283	1103255	773684	1.50779e+06	1.20917e+06	1124835	1107208	1.37289e+06	896434	1.81667e+06	862328	1.61338e+06	1.51807e+06	1.40113e+06
P02747	P02747	C1QC	17094704	9907649	13551549	18200732	15509090	20941100	10457453	14080214	15025493	19435484	20806560	19512946	20630048	20400618	17177416	18692192	16347061	10979862	16010642	10053223	14055386	21425060	18755900	16994224	10811716	15359723	17213040	25305304	17720620	17984976	21710792	19966998	17315920	16922796	15369734	15207987	22829048	23323564	19292976	18155324	24846858	14039876	18317540	14482734	11797089	15301672	13320066
P02748	P02748	C9	36829456	51535384	46718028	41827504	55064124	40011336	38062204	48997468	40784492	39886568	57512528	33355056	41757660	43884080	41469176	34472828	40608080	39641780	40082764	40102956	34054276	32590326	42343276	42971416	47986020	43506524	70884656	43375700	62388872	43331924	44807184	63097716	34475148	30562538	23947542	60114860	40158856	51039404	43720440	41392564	51440068	49280436	29271400	49857184	58160508	33337382	85420976
P02749	P02749	APOH	64077604	53516788	41275688	318616992	43689280	89478600	47891768	58843024	57069424	49277816	85142160	72116072	60419184	30230726	58308888	61257032	36260228	48814780	51489844	50703784	62519524	54175396	51970692	56160056	38653220	79882264	96924096	397496192	64858188	42598112	56717552	88256560	308474720	58700568	199109312	67242192	88835128	91032168	37036860	41549348	49785228	682610816	277951584	271914624	329868416	334550112	291392128
P02750	P02750	LRG1	30058222	43256728	37976156	41247924	39882156	36968156	39597336	33558260	26922246	27830572	47259052	43623064	39928432	44724692	34033544	21010896	31593476	35316604	35073864	24101920	32992016	52316848	50825088	36807092	31072626	38332008	41940504	27172484	51546336	41848344	37618840	46560096	29608576	39343488	32932510	40751844	32051144	31163756	34514108	32093370	37651876	25516198	24056462	38581524	32258408	25748470	64855820
P02751-1	P02751-1	FN1	19453102	56830456	30408222	325729024	40853208	17127192	92166952	16754752	142254672	31565482	30309644	19899770	29280308	17175994	50292924	13921290	39723808	36938012	153391792	61459768	33173702	17368888	23929898	97279248	48776676	46055284	18172814	18155486	15317039	88595632	23623050	13639423	66642604	30535318	11231319	45828960	19032736	28324310	95484200	16456065	14219764	29192732	21139244	38368640	23696672	24775784	17603842
P02753;Q5VY30	P02753;Q5VY30	RBP4	23852900	18822050	17668970	34369520	13797337	18640562	16987816	13501514	11883585	10583098	23478194	17987752	22774332	12446571	17286388	19742282	18718000	11400761	16407559	12006814	12850099	24621076	21847364	19929984	8789793	20379384	15673712	39207356	20770624	18962066	14894213	22835880	31160308	23268120	84705512	12584567	21155402	18699348	17886440	19125776	13365971	97677768	25740670	44747972	40911880	52747576	31239068
P02760	P02760	AMBP	22159932	17731634	14312946	48457668	21506090	31191366	24241758	26844030	21174632	23921050	26908446	27171844	24340306	17343128	23406720	16315842	23212230	15300364	20010202	16730416	22176934	22807828	20967338	22527564	17655416	24475300	27294230	56991524	27418060	27985260	25152180	29263982	69221104	38064692	118247232	29790254	33500124	30930314	23714868	38252456	20921106	303843904	43182816	58747056	115904088	51134936	46551404
P02763	P02763	ORM1	1.11225e+06	113337	648551	190894	55876.8	68557.1	155256	75556.7	42885.8	110569	187118	84834.6	20484.7	147034	49683.5	96056.9	68289	84614.5	227369	34194.9	162919	74851.6	43835.4	24719.2	92184.7	79604.5	52792	7240.75	63162.1	6195.55	78499.1	125726	41000.8	50092.9	185490	71374.9	100002	120547	10712.6	92717.5	34674.6	46896.6	90449.2	29887.2	40693.5	79933	137896
P02765	P02765	AHSG	65079960	27603046	30039648	109114080	47145772	51406112	33927192	30953646	46000028	29378192	50175936	44320256	42038788	38845976	31846324	44874124	36410400	32941798	44582800	32856236	32546126	32995080	40565304	37079828	30336452	46767972	43347508	145074672	40503352	31535838	26301308	38747056	128500976	37594200	61873436	33230478	66851112	46314896	59291380	23500242	54885916	229668208	77047856	73443880	59211072	81662944	96359672
P02766	P02766	TTR	1.02215e+06	1134978	1.11377e+06	1.2991e+06	1.09022e+06	1.18944e+06	684417	921360	829239	886341	934394	759625	436472	1362856	1.06695e+06	1028842	1.51294e+06	1.13438e+06	661437	811773	1.03562e+06	1.03628e+06	1.01025e+06	1260712	728594	585247	864898	980628	1.03527e+06	1020193	709053	781803	1.11295e+06	1.17452e+06	1.09252e+06	887281	1.54721e+06	878138	1.38987e+06	1.03252e+06	1.16034e+06	1.23441e+06	1.11878e+06	968036	951904	1.03073e+06	708058
P02768	P02768	ALB	1.46385e+06	1.76202e+06	1.41278e+06	1.30738e+06	1.42347e+06	1.00571e+06	1196241	1.38499e+06	1.1624e+06	1.60888e+06	1.13165e+06	1.2344e+06	1.2994e+06	1.26311e+06	1.08007e+06	1401568	1.60895e+06	1.17173e+06	1.13225e+06	1.5924e+06	1.28158e+06	1.46994e+06	1.22741e+06	1.50537e+06	1085845	886827	856511	1.3948e+06	1.16486e+06	1.09182e+06	944966	881635	1.44884e+06	1.11078e+06	1639002	1.19683e+06	1298209	1.14659e+06	1.31341e+06	1.42187e+06	1.61247e+06	1136931	1.57785e+06	1.08252e+06	1.04063e+06	3.67304e+06	1.13548e+06
P02775	P02775	PPBP	2.39472e+06	1.9758e+06	1.35498e+06	513928	268710	1.21489e+06	586486	1.22012e+06	650228	464230	821356	677114	222696	2.11172e+06	406814	615853	523950	2228476	502193	2.29569e+06	401582	1.25711e+06	560262	602622	694472	629007	378996	1.50608e+06	630113	1.06961e+06	1.01445e+06	1.57228e+06	538052	1.2657e+06	2.0054e+06	421016	2.62482e+06	797252	2.36815e+06	1.5859e+06	1.04149e+06	7392182	862374	617684	2.27419e+06	2.00846e+06	798879
P02776	P02776	PF4	1488.53	1638.74	1498.06	2210.56	27756.2	2870.42	3134.6	1585.92	1910.97	34334.6	2390.08	2992.14	7763.96	3342.12	7623.68	1182.61	1291.69	2398.79	2951.36	1571.1	2934.06	1222.9	1081.18	1553.27	9024.58	2146.33	3293.52	12904.6	6186.72	4955.22	1471.8	1561.41	1342.13	2049.08	8374.37	1365.88	2024.97	2671.27	1402.36	3173.49	1173.08	7533.34	2127.29	3613.53	7413.02	4481.91	502.327
P02787	P02787	TF	78828.2	58930.5	54225	122060	96386.9	185385	102265	68804.4	87114	170133	123313	99302.8	72834.2	158883	106039	78453.4	73663.2	122263	127321	77854.7	108144	73684.5	64567.6	72770.9	128685	137499	169406	73384.8	93976.6	129152	125820	130545	107193	131417	117165	113019	59581.6	83101.5	87993.2	77280.6	78023.3	93210.3	56414.8	191874	99288.6	144846	170881
P02790	P02790	HPX	1186220544	1063047680	787619584	1807082368	973737984	1113025280	842051200	730918528	884445248	831855680	998650560	1207157632	762356608	1073816704	1101194496	954527808	739421504	785963008	1327139456	1088732544	827207744	1025218368	1004519680	861181568	563347584	790492736	1176962560	1355676288	966893632	824357824	972817984	1115071360	1444424064	944232768	1356161664	831759360	1271113984	893444288	840134272	743149376	929784064	1701489536	1768494976	1014205056	1334670976	1627199616	1363195264
P02792	P02792	FTL	329892	188748	216633	329773	97281.8	111717	122552	235708	124616	108559	197874	64455.2	126390	100419	124797	318235	63529.9	233954	195775	266405	68929	397382	90803.5	135578	62093.3	140817	126142	40917.7	85803.2	208161	227805	787430	82715	53862.5	249025	201419	168158	483741	77023.8	478606	365720	327218	69728.4	81755.6	153553	99519.5	82918.9
P03950	P03950	ANG	85992.5	63683	70717.1	251102	131202	78136.2	66953.3	75296.1	49355.5	67482.1	90862.4	57098	57824.7	58508.9	62136.8	65179.3	75168.1	73911.9	46195	91963.7	83091.8	77665	96298.7	86960.2	58950.4	47090.4	73483.8	169277	42848.5	69393.4	72679.5	47296.8	156181	41669.5	160388	45891	58027.3	76470.6	59435.8	85220.5	63968.3	791506	125343	147092	183515	160130	161222
P03951	P03951	F11	2368380	2.23186e+06	1938839	2.8376e+06	2.15391e+06	2.81072e+06	2.02922e+06	2.32029e+06	1666557	2.08185e+06	1.73756e+06	2.21006e+06	2.71539e+06	1.90025e+06	2706858	2509599	2.6845e+06	1.84744e+06	2148891	2.19273e+06	2.09437e+06	2.18913e+06	2.02738e+06	2.14461e+06	2.10198e+06	2.00048e+06	2508326	2.43134e+06	1.93806e+06	1.87018e+06	1.44761e+06	2.01065e+06	3411071	2.05987e+06	3.17456e+06	1.75068e+06	2.59432e+06	1.81149e+06	2.01248e+06	1.67398e+06	2.13841e+06	3.14928e+06	3.47786e+06	2.40617e+06	1813394	2755636	3661952
P03973	P03973	SLPI	52083	86125.2	91164.6	23693.1	27558	189937	16296.8	126581	59007.4	48684.8	37760	17218.8	16060.9	12269.6	29972.1	348678	36912	43526.7	25493.6	18468.3	39523.1	114514	38045.4	80028.3	18616.8	69853.8	82851.4	48573.9	653838	335036	64081.5	209483	152503	437389	216340	66066	27470.9	69307.5	48280.8	67644.8	6983.33	307478	418000	89461.9	203224	50324.4	208154
P04003	P04003	C4BPA	13510811	16102371	14128795	14176396	12591425	17163230	19653898	16136616	12060315	14728035	12501573	25675796	18987532	16755135	6668432	14840684	17387196	13154364	17733188	14594179	15361796	20548672	13790366	12841249	20660990	10574791	15196827	33019056	21478128	12032328	23486234	13846548	28768204	14775948	51518804	13478473	16024821	17357250	9934652	31766918	13235333	14513449	27923188	58115588	32182604	51128720	28204182
P04004	P04004	VTN	233914272	187381808	174290608	250845968	246693472	262724064	247201280	172975744	229124608	211130640	160421376	292244384	289734272	190240832	208996272	208093488	258384160	261783024	258221312	203995728	255810864	228856096	180627744	228085520	187324976	196061264	284430400	201218784	242807424	204010016	194250080	159319648	272593824	231843104	150024240	198045776	314108768	249533888	229758112	129891792	92730936	144750960	225910672	166560416	141053776	216112336	223430720
P04040	P04040	CAT	1.04686e+06	538785	849639	484808	799593	570056	559268	435646	344108	528096	717982	714911	883946	372222	703315	627348	491425	619186	481552	1.03836e+06	587620	647087	471050	642680	820281	334587	630464	549247	548989	867930	616200	460366	397426	773262	633920	713201	714970	613215	632036	437696	702104	656790	534944	340989	701230	493589	740823
P04066	P04066	FUCA1	184291	145271	89605.9	112555	226281	131903	167572	59268.6	123606	93164.2	112827	143286	143801	103110	121991	168027	173708	340035	111251	98468.7	129678	151569	98504	95567.4	429719	148593	159260	95774.3	68307.4	48048	78639.7	174109	75986.3	104019	83140.2	143408	84209	95803.7	92539.4	224124	192838	78884.9	65449.1	64655.2	62515.3	118849	175389
P04075	P04075	ALDOA	1.00738e+06	776399	581265	292112	362228	402082	384900	462485	519945	476810	554830	859559	224591	631861	518457	367250	320109	1.28227e+06	429551	880284	408097	579021	484872	463330	532923	308779	302877	627473	429541	712621	618759	418305	261390	522379	738903	437535	1.02769e+06	445563	954944	479723	506078	2.41341e+06	343209	369046	710291	303477	521281
P04114	P04114	APOB	1118275328	612615104	633322176	503120544	376136384	518912960	515060672	466441280	1132134272	574095424	648512320	475856192	467725056	627741888	546490368	1047350400	669215872	737068544	659590272	759615296	743555328	663001408	1178350720	545421888	445258560	612980800	569456512	353303328	388361312	474422752	675097920	441975168	327146496	521815840	370644672	702498432	745063680	529211264	510939168	869927936	777398336	341077632	539014080	490459936	474773664	506828352	431162144
P04179;P04179-3;P04179-4	P04179;P04179-3;P04179-4	SOD2	47836.7	67870.8	25945	31643.8	50001.9	58996.5	102773	20221.5	55720	51982.4	37371.1	65615.9	68042.1	26521.5	29957.3	59990.8	2301.23	46607.9	50315.7	48851.2	12744.5	26131.8	32155.4	58317	53293.8	24134	32490	20736.1	203.987	467.132	7769.67	1860.36	278.858	2902.42	7985.8	10207.9	44608.2	18131.1	4714.2	16688.9	29080.8	16956.8	4676.78	3154.15	1286.54	6559.1	5208.41
P04180	P04180	LCAT	256063	285576	249745	181886	214107	306838	304016	440178	179430	244482	241145	201670	249057	264053	195319	252473	240279	249824	371213	220776	278966	257235	221510	196668	454562	334581	316509	237702	279321	342332	289228	231891	178083	227286	267846	324972	243725	191076	363354	311442	302189	119913	198303	193647	296671	175713	240576
P04196	P04196	HRG	96709680	69310368	76437392	108249608	95248144	52199580	72852616	61347972	61716316	44639044	63987700	155855088	66289272	73108568	66237032	82074624	77340000	64516580	77372120	75085992	75705744	81199664	49453268	52738840	47915704	77739216	71041968	103069864	72019128	58278476	68606472	56141584	107941912	67409248	71670976	61991488	68037560	65617944	77740896	56689308	49843052	92843280	63467048	69087712	36232020	55847172	39007576
P04217	P04217	A1BG	60072944	97390016	72475032	64014924	74452504	79917264	65164724	73418360	80786992	51248688	56374812	51705152	48909260	88697456	67519280	79093448	69914824	69079536	104203160	83471520	66134924	53269408	116538568	53018688	46296132	88459448	100664952	48826696	75509240	53618872	76619592	100417288	58788944	55547920	28304858	67575832	81463080	73465160	76560560	53531248	97683336	42035168	72004728	59024872	34362768	59113208	49633732
P04217-2	P04217-2	A1BG	71845880	91403888	85872040	114792792	93328208	81770640	83611568	71424880	55803048	76987744	70979080	68605496	66564420	79646440	61718008	50775116	83654888	61259152	113838512	49893048	63787220	46151520	71089368	53125856	57509576	70129208	71847640	100002968	70900720	80484448	51055880	82767696	74847576	89312400	40271544	78071240	111392184	72825360	124334576	70804496	77619912	96342576	59241884	49296512	84047896	73350464	76961840
P04264	P04264	KRT1	4759009	2.77443e+06	15089860	6.7254e+06	9101997	2211329	5.81566e+06	12798016	2299574	42463180	4574902	2.97212e+06	8735850	3203465	6.53157e+06	3.49476e+06	2.43532e+06	4.10962e+06	3.36151e+06	2.74779e+06	8.38842e+06	2.25821e+06	1.80691e+06	10091999	5010477	6022285	2.6626e+06	3.52113e+06	9084363	20465506	3.36263e+06	2.23181e+06	4505869	6.34851e+06	2616437	3.41346e+06	5436769	2268327	7623262	4.64829e+06	2.32559e+06	1.72681e+06	2741390	4642896	3.75319e+06	2497192	3.31391e+06
P04275	P04275	VWF	2.08227e+06	3311796	1.85277e+06	3.30805e+06	3619135	1.50599e+06	5.43961e+06	1.45647e+06	3.0578e+06	1.90216e+06	2.59954e+06	1.53801e+06	1800049	1.3181e+06	2784441	2.25548e+06	2.37513e+06	2.30323e+06	3.57436e+06	3.96965e+06	1.66093e+06	2.76614e+06	2122966	3.42698e+06	2.18634e+06	2232709	1.62947e+06	2.05429e+06	1.97243e+06	2.99733e+06	2421255	2.00877e+06	2844258	1.60882e+06	2.03791e+06	2706938	1.83372e+06	2.23543e+06	3.67929e+06	2.14665e+06	1717866	2.82731e+06	2.43857e+06	2.65779e+06	3.75505e+06	1.78198e+06	3.07277e+06
P04406;P04406-2	P04406;P04406-2	GAPDH	99923.7	61613.2	47505.7	53369.3	48490.5	57227.6	38232.8	54680.6	36089.6	39679	50205.3	38249.3	59447	59155.5	53076	49170.2	32711	81302.7	55789.5	56401.9	27040	58750	52354.1	47571.5	53391.5	46245.9	63197.6	57090.2	49765.5	54582.4	41470.4	48911.6	53227.1	76045.3	57104.2	51942.5	66702.6	69273.7	97006.9	46606.2	50445	125223	47538.2	57742.2	75310.4	40631.7	63113.3
P04746	P04746	AMY2A	363249	335187	186460	329984	271719	191958	393006	367292	292750	410968	333106	179297	163452	192964	367931	220170	203003	184928	219246	176815	358691	380183	204875	274196	257241	537336	202521	432549	239962	325202	353250	536751	352703	255837	809827	485889	181307	612190	293551	289798	249672	516460	503916	422463	372232	299185	415735
P05019;P05019-2;P05019-3;P05019-4	P05019;P05019-2;P05019-3;P05019-4	IGF1	6.24071e+06	654403	419985	302757	315101	345614	163914	868551	464989	137368	189683	3.51798e+06	984825	82297.3	1.76678e+06	363343	233889	36366.7	556483	859427	16899	87720.1	184659	136780	94430.1	314734	1.36643e+06	159632	346659	225451	51193.4	416433	218339	6.4321e+06	511312	12624.1	149870	197047	169805	698301	319956	708689	87550.8	330682	171318	3.24422e+06	549815
P05109	P05109	S100A8	333271	108817	153851	141993	161444	78585.4	97223.3	119634	110039	62062.2	458076	115509	93650.3	74590.4	81407.9	107656	102859	76464.8	114809	188228	89023.8	118134	138754	137614	88266	72763.1	84364.4	87291.7	264996	99999.1	197099	134150	73203.6	80332.1	113861	147753	127138	183199	135788	177415	167674	135245	162327	137990	381842	139826	120240
P05154	P05154	SERPINA5	8.37165e+06	7537137	5.55639e+06	6169748	4402479	6859895	4.22966e+06	7.75763e+06	6.18346e+06	7.42774e+06	5.61585e+06	4.76188e+06	8684821	5479709	8.3397e+06	9048793	7.01631e+06	6.24947e+06	7989161	8134282	8.26343e+06	4.78815e+06	8750207	6.83278e+06	6.29746e+06	9007508	7.70991e+06	8383449	9515858	7.06948e+06	6184557	10037606	5830031	6716324	5.58754e+06	7074071	7.76308e+06	9938820	4670849	7284576	5968565	7071471	6.52885e+06	6581541	4.40388e+06	6807973	4400121
P05160	P05160	F13B	2.79525e+06	2.49246e+06	2.14008e+06	5.16681e+06	2182295	2.60915e+06	1820008	2.83268e+06	2611922	2030689	2.12873e+06	2473903	1847777	1.85103e+06	2.48426e+06	2.35404e+06	2722122	2.30304e+06	1.55748e+06	2.18135e+06	1969306	1.96304e+06	2.53932e+06	2.5943e+06	2.35436e+06	2.16683e+06	2215417	7589263	2575803	1.95213e+06	1.69052e+06	2.04981e+06	5.60346e+06	1.86232e+06	3.98959e+06	1.38374e+06	2.70339e+06	2.6668e+06	2.79243e+06	2096113	1.70001e+06	7918559	3.95069e+06	5.42346e+06	4.68939e+06	3.91378e+06	5342791
P05164;P05164-2;P05164-3	P05164;P05164-2;P05164-3	MPO	138393	35913.5	44271.1	19311.7	70206.3	75269.8	28674.7	28120.5	72845.1	53636.4	83642.2	292771	44784.1	158623	45030.4	30375.8	54892.2	49041.2	72210	28509.6	85707.2	29870.3	81223.9	47111.4	33165.5	44257.3	24228	63433.8	90475.2	54798.1	113348	26187	68427.7	36545.8	65314.3	54322.5	78443.1	148709	88304.9	96830.8	51101.1	29073.8	57733.3	66566.1	196772	14106	70800.7
P05186;P05186-2;P05186-3	P05186;P05186-2;P05186-3	ALPL	18618.4	2012.27	59881.5	57517.6	19202.3	16537	22538.4	19607.5	29462.4	72977.4	38759.9	26592.6	22267.3	31523.7	14724.9	23323.2	26826	41635.5	28124	37108.7	10834	47115.4	21639.8	27696.1	52228.1	45940	24579.5	48174.4	14497.6	22555	28719.6	108036	59822.6	98801.1	38253.1	59737.2	27551.5	64652.9	31020.9	17061.8	9908.57	31131.6	24752.7	47605.7	29773.3	120931	57337.7
P05362	P05362	ICAM1	296828	359737	277792	310688	394262	421131	410535	231492	331378	350289	393832	362112	346138	386073	323486	277106	286418	408890	322956	270948	290431	311445	319885	412860	384424	287663	295804	295922	287436	330715	348105	324261	467234	273073	314310	283289	282497	362423	286493	277637	451945	289483	480628	270681	399263	339406	317664
P05451	P05451	REG1A	13209.9	43461.6	8086.73	30165.3	16091.7	62406	59938	43459.9	10484.2	11037.9	175883	34184.5	15687.4	17453.3	24628.1	30097.7	15212.5	47492.9	19922.9	8506.44	13805.1	8046.98	23359	23188.9	2760.73	6687.06	12101.5	50646.8	34929.4	69299.1	5212.58	11938.7	15425	17681	286212	25738.9	7636.4	11290.2	29833.1	13624.4	10473.6	122490	43237.2	90424.8	97447.2	11355.1	121196
P05543	P05543	SERPINA7	17671856	14586073	18420482	12402566	18156846	14566623	15791227	20460212	18637168	15030849	12169483	19121080	11975866	17538596	18578698	11466098	12261741	15906468	20379140	12407391	19077110	13131334	17796716	15220294	14217857	19712750	23937414	11119942	16522268	15910837	15562443	15484260	14034093	16798378	7.26647e+06	15305796	15479055	16717509	12017691	10556552	21164420	10314363	12159678	9789928	7966178	8395869	10610112
P05546	P05546	SERPIND1	71530200	128394208	98932400	83098952	52519060	143492592	104221504	115797904	82556416	63197112	87612640	75491800	74428696	87809768	76453864	81889032	93056728	73670256	102919992	108032720	115582384	67904568	85356376	93530064	92180504	110413088	144701408	83982792	111180952	83510504	73343392	138954624	78398152	89048968	70050960	74636448	91674944	121225664	102510400	63224976	106971784	67966552	80934936	85338872	72811576	112026680	116021656
P05976;P05976-2	P05976;P05976-2	MYL1	845.913	949.519	640.822	1280.18	2151.41	1916.66	1937.38	661.584	1240	2134.34	1739.79	1952.87	1410.33	2632.94	1046.05	931.912	880.305	1456.02	2550.31	906.298	905.183	1016.05	598.862	1369.88	2010.54	1791.16	2073.12	618.265	1326.89	1994.59	1933	2089.71	1317.98	622.443	977.556	870.891	941.985	1360.68	602.909	846.955	968.607	105174	2533.19	1465.86	1878.89	1673.88	2218.38
P06276	P06276	BCHE	4381237	3.5867e+06	3126058	4.18206e+06	3823081	4.92275e+06	5.32208e+06	7.38604e+06	6.92988e+06	2.6441e+06	3.83293e+06	5.05693e+06	4.19634e+06	4061123	3.55999e+06	5.79546e+06	3.6044e+06	2.59531e+06	3.8506e+06	4633309	4754545	3.50707e+06	4.35983e+06	3751327	3.23497e+06	3.38368e+06	4.39066e+06	3.21125e+06	3.93321e+06	3.48098e+06	3.46529e+06	4415955	4.39744e+06	2964001	3.36864e+06	4.29059e+06	6105324	3.63932e+06	3.49235e+06	3.05973e+06	5669987	1.69655e+06	4.33486e+06	3.99257e+06	1.53564e+06	4126728	3619128
P06396	P06396	GSN	104259144	83641264	74166952	81473080	87150728	79627096	70906648	105242600	108677992	82632720	138951264	98279248	67519200	86631536	120211320	83821448	88246096	61761892	109623048	78129392	90741944	88849120	109938064	102205832	70392216	95560288	74457864	52040668	82483264	58163264	76698552	76593056	65090988	77188368	43038288	71114440	145208928	79839568	78942768	64963960	63091492	162311904	45723384	47177892	47150072	57895240	42172352
P06396-2	P06396-2	GSN	279891	62257.2	59483.5	49781.9	76265.6	33579.1	66064.7	81752.9	38095	190626	129879	59879.9	83808.3	90393.6	101139	48763.1	63259.6	203968	76211.8	327135	54819.8	41587.3	26188.9	27121.6	50567.2	50482.5	34212.8	30214.7	62533.7	34006.4	77030.5	29355.5	50583.8	52641.2	78376.1	44576.7	320181	50909.3	69719.1	33524.1	48822	192520	42650.1	34505.2	28108.9	63376.6	56032.6
P06681	P06681	C2	2.13383e+06	2.57377e+06	2.09983e+06	2.29202e+06	3.1717e+06	2132626	2881991	2.55596e+06	2574906	3.02196e+06	2.59717e+06	2.28245e+06	3370727	3.00866e+06	2.64936e+06	2731192	2.49429e+06	2.79192e+06	2.65613e+06	2447122	3598951	2.60286e+06	1.86631e+06	2828733	3.74996e+06	2.84726e+06	2.98053e+06	2.54207e+06	3648931	3.25697e+06	3.06383e+06	2681851	2.50441e+06	3.30718e+06	2.72157e+06	3188736	2516854	2.89607e+06	2368549	2.66268e+06	3.24832e+06	1.76071e+06	2.34246e+06	2248104	4.06144e+06	3.07641e+06	3.08817e+06
P06702	P06702	S100A9	659677	209746	306644	181912	289721	112356	126855	92218.7	111027	89212.2	517562	116449	160957	100477	114983	152447	115697	102627	202944	249642	143464	141446	255684	175498	130109	67517.3	120921	136645	297671	95233.3	334654	116180	75607.5	92787.1	153599	240089	283275	275599	118610	212962	151759	110360	215420	146584	531423	175037	91593.2
P06703;R4GN98	P06703;R4GN98	S100A6	58587.7	46747.3	30482.7	17753.4	25284.9	32985	22951.4	18915.7	29592.2	15558	46393.4	24496.6	35317.2	24773.5	29037.2	37951.4	21645.9	48332.9	17382.2	49081.2	26085	35653.5	49467.6	15662.6	22428.6	8673.46	18265.4	11770.9	6463.9	21301.4	8372.57	16626.1	14927.9	12748.6	26421.3	31868.5	14937.6	18629.9	25117.7	23036	20995.7	26713.8	23201.3	10312.4	21080.1	26015.2	24000.1
P06727	P06727	APOA4	281316576	121776360	107049984	245547184	277745760	246794480	186247504	100012808	189651072	184733392	215624576	281968064	254411056	161731648	122715176	167190784	135220848	97062672	140876416	171641552	137106832	148908288	186479856	226324208	196280240	182658528	102047448	155129472	262829488	148848016	203591520	492935232	106471256	208448848	262712704	143319088	155071008	187443728	120510272	225951808	178503520	513626624	199130352	204623472	195224400	155518976	80707368
P06732	P06732	CKM	644033	404312	209033	414644	366593	191525	174018	508663	327192	273199	829100	1.99029e+06	411484	284528	405740	319469	418487	248050	485704	502057	233131	135616	390090	806528	219270	206351	238904	140814	218294	99710.8	304890	140417	205914	255362	177487	124679	301427	100123	164104	113213	191561	770458	183804	245851	199761	185932	140829
P06733	P06733	ENO1	975082	631953	342442	195363	319332	245626	245705	242470	331361	325530	295463	313878	166848	344904	261849	169122	148006	1.36046e+06	282667	791093	266958	348189	264828	328100	547627	174812	211811	280311	294331	524299	270974	192504	180604	319802	287954	200799	578203	199399	285925	279262	287562	662847	302633	268131	224764	335912	159259
P06753-2	P06753-2	TPM3	401380	230431	145811	93544.6	136253	120876	78780.3	83053.6	83859.4	130606	53556.1	124935	124544	283665	92750.1	113325	213743	543634	68662.6	216140	155038	253743	150615	147012	158732	84102.3	73034.1	184456	131068	225342	93205.7	80840.9	137975	229482	274263	52010.6	315222	106776	336093	129931	115919	719646	137595	68310.8	95710.4	94736.5	95573.9
P07307;P07307-2;P07307-3	P07307;P07307-2;P07307-3	ASGR2	49123	123632	3.62693	143507	13838.8	20815.9	88301.9	68008.8	117834	14806.6	14859.6	8268.9	43858.1	1723.8	75694.3	3738.85	16025	28085.7	9810.03	5831.78	720.435	231905	10196.3	33729.5	4044.17	5275.37	73799.3	36583.4	69899.6	2616.3	26927.8	5871.59	5198.7	55287.1	71646.3	73684.7	90680.5	52817.1	53200.6	28703.8	5033.75	68574.8	12717	9940.76	52354.7	42217.1	53190.2
P07327	P07327	ADH1A	30992.4	75211.9	24800.6	16272.4	6648.45	21733.7	66051.1	29489.3	49088.3	144934	31539.1	4257.02	4466.95	29436.6	498325	20458	35821.9	58936.3	42353.2	14443.9	156368	31314.5	33980.6	90873.9	26163.1	1000.83	6310.14	14829.6	7805.41	239118	20658.1	187372	7106.58	23910.5	58279	129238	60510.5	18449.8	56197.6	17860.7	19522.7	55432.4	58366.5	6029.4	70170.9	8025.06	29736.9
P07357	P07357	C8A	8772249	12891473	11272793	16313268	12340749	12648633	8757434	11169595	9597873	9496629	12772563	12619426	11935740	8836953	10723356	10180644	10964538	9751516	10857486	10141684	13507841	9633015	8250791	11762483	11148307	8.16689e+06	9045659	8756047	9410352	9164666	7.86489e+06	10189336	14092711	9748699	12116311	9006391	9984301	8983067	9032197	8.09514e+06	9557346	12474940	10693480	10346529	12095968	13626731	17013918
P07358	P07358	C8B	10969800	17261970	14973691	16030011	13084942	13560239	11080606	14160982	11002957	11975312	14998203	16375043	14648854	12353233	14310734	13654939	12389236	11410237	13769149	13189967	12280220	12652909	11181617	14143745	12849919	12049959	12356558	10986684	11805477	14178651	8575129	12767850	16507730	12654469	10286692	11557068	11172826	12725497	11927398	11940092	12951732	14415682	9442289	11221393	11361627	13039675	15182249
P07360	P07360	C8G	10469697	19088262	15388847	17569392	12607828	14164263	11158419	13526264	10265052	10876266	12241798	15812399	14991551	11398209	13245938	15108773	13966762	13501644	15663276	14372478	14912991	14945901	11308868	15743472	9872558	11100173	11932465	10828011	11360056	11379030	10374228	9790682	18170750	15356995	12308435	11340626	11078235	11394839	12072071	11245842	13795607	9813151	11348413	9579609	11372397	16958112	10025637
P07384	P07384	CAPN1	60251.9	61678.2	347984	45800.5	36291.2	166838	24385.9	36566.8	45495.4	62359.9	36350.3	203083	54084.1	31313.7	124117	75807.8	17967.7	21786.4	17634.8	141126	82148.1	133085	111374	187721	44297.6	35423.2	31417.5	98671	75895	26230.5	8680.54	43299.8	40413.4	16038.3	46435.9	90253.7	76925.9	19028	51782.8	22546.6	110405	448343	50405.2	14206.1	121327	66058.9	22435.9
P07437;Q5JP53	P07437;Q5JP53	TUBB	115344	71983	132069	135595	97720.3	81407.5	121552	132914	99702.3	120172	132209	130253	59077.5	195196	74330.5	49733.5	73731.1	121894	111081	187124	44940.2	55257.2	215311	132991	46356.1	88759.7	103909	56378.8	106538	155156	47849.8	148780	53364.6	38181.1	70854.8	34973.8	112596	64046.8	78978	59275.8	52875.4	115202	126635	99276.1	77478.3	112126	36490.2
P07737	P07737	PFN1	1.48381e+06	978276	506454	604384	273753	483158	376380	738493	795634	578905	524059	707257	277417	784447	335800	451037	269624	2.54279e+06	587922	1.4546e+06	404628	583492	307243	256038	596830	371624	449740	573368	510008	769972	669175	684840	550759	766499	986518	398456	1.65384e+06	668036	1106506	630115	602870	2.82231e+06	550536	378442	555649	605525	534911
P07738	P07738	BPGM	138959	129906	148522	73053.1	183531	96214.7	67965.2	128183	147541	151034	158544	119538	200303	77060	137349	157973	146177	99454.7	80329.1	210368	118383	171941	152637	99198.9	32825	155565	124322	104581	72198.9	131199	105800	135258	80548.2	198584	120808	267004	104749	202551	151379	97626.4	162896	236085	101980	108173	120943	185865	172282
P07900;P07900-2	P07900;P07900-2	HSP90AA1	78903.9	32026.2	77296.5	20361.5	38630.1	33406	54169.8	113689	72963.7	22124.7	50222.7	32358.2	47872.5	32755.3	31530.2	30455.4	42614.8	34693.5	28359.5	43871.6	60748.2	36987.5	12201.4	48873.7	88105.1	17765.6	47945.5	70449.5	114437	70583.4	43738.7	23917.6	18108.6	73605.8	22269.3	81854.2	69617.4	34000.7	41376.4	42607.7	47849.8	79423.4	76314.9	58271.6	121799	36418.4	28442.8
P07911;P07911-4;P07911-5;X6RBG4	P07911;P07911-4;P07911-5;X6RBG4	UMOD	90909.8	171885	307437	82926.8	225662	81200.9	106734	266922	174266	270158	105740	129343	85355	186960	184637	199423	146788	119376	139568	106497	340714	52133.9	117533	100651	131601	85375.6	142943	57324	82166.3	161455	94549.4	97596.2	144530	83420.6	19778.9	112380	135383	75221.9	168042	50727.9	196266	66308.2	150758	54767.5	174313	30014.8	76381.7
P07996	P07996	THBS1	1.73057e+06	1.55541e+06	1.65566e+06	547551	530548	720968	954225	825126	637721	489697	614210	1.09148e+06	851258	840227	681515	842095	682186	1.90295e+06	910130	1593224	741671	1.05489e+06	718625	657408	750018	512245	667871	2.0055e+06	767401	1.33239e+06	1116331	1112544	568591	1.17419e+06	3.01547e+06	862874	2193987	750298	1.42666e+06	1195073	857414	10869027	661674	432882	2367678	1.16117e+06	744912
P07998	P07998	RNASE1	36059.5	38011.9	34718.6	38798.7	39189.3	42348.5	58234.3	35801.6	35734.6	37972.6	43712.6	53979.8	51477.2	57269.1	51878.1	35450.5	37997.1	52408.6	53062.5	49877.7	39926.1	34568.5	32480.6	36681.9	42899.2	43640.4	60102.9	41388	30668.9	46454.7	66474.8	55369.1	56393.9	56241.4	82006.5	39484	38952.8	58221.9	55061.6	39786	35724.7	715112	31305.7	47939.1	176860	44855.2	54125
P08185	P08185	SERPINA6	3.78418e+06	4903361	3858740	1.88966e+06	4.01589e+06	4044079	5.82159e+06	3.70485e+06	3.3292e+06	4.38006e+06	4.38414e+06	7261028	4.44451e+06	4280407	5559959	4.19806e+06	1942253	4490272	4.99199e+06	2.45299e+06	4.39472e+06	8603221	4540844	4.08951e+06	5273118	4.44812e+06	6126338	3.16742e+06	4.55268e+06	4686796	3.21491e+06	5.8437e+06	5639246	8399695	4122253	4.22002e+06	3.70404e+06	1.29013e+06	4261324	4.92113e+06	5.65129e+06	1.87329e+06	3.33139e+06	2843117	1.61085e+06	2.79415e+06	3.03416e+06
P08238	P08238	HSP90AB1	136151	97346.3	233847	80319.9	221228	134643	222845	160936	123679	142861	62950.2	106320	66188.2	106175	97540.8	161956	145875	164195	127876	162157	100592	126612	82947.2	162267	333811	222208	140351	184413	236811	398704	221785	78607.5	115566	225931	114030	191074	174629	150876	206601	281580	98840.2	271565	199037	68751.9	334269	230614	128951
P08253	P08253	MMP2	1.37352e+06	738033	1.16813e+06	927317	1.95039e+06	1.11732e+06	1.92507e+06	1.29632e+06	1.03633e+06	1.35828e+06	1454254	1.21691e+06	617554	921447	1360311	987354	1.26455e+06	1.31554e+06	1.03931e+06	931100	1.03921e+06	1.15203e+06	1.67548e+06	1.53206e+06	1.19068e+06	1.23833e+06	1.12622e+06	1.28485e+06	894335	1.09319e+06	1.93472e+06	1.01454e+06	813780	904234	895713	854532	1.39462e+06	640038	893929	1.09608e+06	1.05818e+06	1.96374e+06	1.54121e+06	1.16351e+06	1519400	1.11748e+06	1.23266e+06
P08294	P08294	SOD3	281950	233185	265291	252942	398119	226302	665568	365771	263338	287492	337574	361540	315923	352943	4.23446e+06	258738	412277	443269	384344	152652	217203	296222	377161	2917675	324342	294247	277571	459828	1668961	461821	622586	317542	256972	333666	259784	292390	134689	324362	478563	357296	223975	456949	292041	328674	288361	270259	851449
P08493;P08493-2	P08493;P08493-2	MGP	19991.9	14550.9	14661.5	12177.1	20401	19884.7	13326.3	5978.46	6529.12	26761.5	19641.2	10426.1	19287.2	17515.6	21655.7	13320.8	17584.9	19012.4	13885.3	6159.87	10859.5	30777	26369.7	34984.9	84916.8	19382.3	10234.8	43933.9	19697.8	20308.7	15854.3	9705.72	8466.44	14233.4	35923.6	10849.4	26353.9	40514.4	27642.2	84765.1	12158.2	22722	12641.2	23005.1	39587.2	8004.54	15790.4
P08519	P08519	LPA	1.0671e+06	1.2895e+06	1.36999e+06	1.88013e+06	1.21667e+06	1.02652e+06	1.3226e+06	1.894e+06	1653638	1.17172e+06	1.53851e+06	1.34786e+06	1.15805e+06	1.17618e+06	1.12512e+06	1.727e+06	1.82186e+06	1.51472e+06	7243402	4.67254e+06	1.60134e+06	2.06713e+06	1.38887e+06	2.09759e+06	1.29581e+06	1533075	1.65041e+06	1.41873e+06	1.25824e+06	1.5027e+06	1663880	839852	2.11075e+06	1.50047e+06	1.66674e+06	1.58278e+06	1.33914e+06	1.31193e+06	1.21584e+06	1374411	1.90661e+06	1.75276e+06	1.36256e+06	3.14818e+06	1.70768e+06	1.76474e+06	1467281
P08567	P08567	PLEK	749217	743386	247408	108332	144422	208171	365035	209738	360640	147362	279227	350265	130275	336359	135246	329446	167657	816334	375824	686318	269052	528510	146257	124145	401963	173598	60448.6	207770	174425	216262	203251	145272	168225	150526	339111	111054	874390	177797	493248	159316	291940	1.27959e+06	144817	138401	159169	179906	89274.1
P08571	P08571	CD14	1.6568e+06	1.58046e+06	1.21572e+06	1873593	1.8366e+06	1.91683e+06	1.24725e+06	1.51283e+06	1.77537e+06	1.63343e+06	2.40606e+06	2.27745e+06	1.73468e+06	1.83981e+06	1.51538e+06	1723712	1.98424e+06	1.33612e+06	1615327	1.64074e+06	2.13492e+06	2.12348e+06	1.8739e+06	1.42947e+06	2.50062e+06	1.34182e+06	1.61785e+06	1.9399e+06	2.69375e+06	1.39507e+06	2.07958e+06	2.18584e+06	2.1147e+06	1.9776e+06	1.99903e+06	1.95427e+06	1.67239e+06	2.11061e+06	1.3709e+06	1.72633e+06	1.94701e+06	2.42855e+06	3.13071e+06	2573488	2159177	2.38823e+06	2.77865e+06
P08581;P08581-2	P08581;P08581-2	MET	484489	166727	399064	409209	234048	352854	563457	327452	300221	370574	271867	128060	426068	209927	150220	187641	283561	366427	213588	232103	270483	332332	105693	286164	335630	210873	323881	285899	218514	350519	362854	282621	270321	291609	270566	452763	232227	224321	332599	349869	264474	156583	179594	215055	148146	66206.9	300785
P08603	P08603	CFH	60408608	64922144	57752544	364224384	72944136	80808128	58354380	54035888	69612048	60128624	66768016	80372112	59012360	54222184	57334148	68305360	65492008	57367712	63147432	59509064	65410176	65467816	50054324	78391480	48940876	50806092	72699136	361648864	77978728	59810448	50466992	66111888	357405952	68139496	224598352	67717240	75530504	66773964	60489032	59675380	70602656	360473664	302138432	342491072	279220704	275082176	331618464
P08648	P08648	ITGA5	299774	327720	31312.4	21743.9	42692.5	20111.8	187307	24889.2	24912.3	38297.8	409596	130930	15846.5	21519.4	24762.7	21464.8	14754.5	112870	90074.8	78534.2	31077.3	20813.1	10265.3	11819.2	20511.3	12418.8	67028.4	15381.4	32216.4	11588.3	13838.6	180517	23857.5	13083.7	11362.4	62264.1	10607	70020.7	60608.6	10904.8	40850	37001.7	8819.06	34023.7	40391.4	31101.3	38359
P08697	P08697	SERPINF2	58936756	53120500	50321096	44889984	39507724	53294968	50246888	45163440	44662300	51303884	47506424	69051104	52716476	50226304	58292772	53817200	45144996	42108324	63751296	59921644	79382424	55335396	53451196	43681400	54121368	49247064	58978504	42837464	48477196	49602016	43828024	48792792	54937404	55926824	51988612	45653460	60298644	41698724	54836640	43858240	57293984	48438056	53471824	34803380	41352748	45959472	51412572
P08758	P08758	ANXA5	35976.8	314001	284057	32915.4	231738	69588.1	131881	36612.5	29643.7	13665.5	254966	148472	3631.58	24161.3	37808.4	9159.84	23393.8	167719	153718	41298.2	52233.7	5318.56	174006	20864.9	104287	160443	12213.6	15001.8	125093	21086.9	19995.7	68086.1	43983.8	43727.2	11093.4	160888	6951.09	1877.8	118000	14606.3	55152.8	80590.4	68882.2	30101.1	992.188	7047.93	7177.77
P08779	P08779	KRT16	92476.6	79137.5	167996	112024	94962.3	93000.3	114297	90755.3	70526.8	93327.1	69500.7	78540.1	86322.9	97443.4	86036.9	109244	92509.8	99522	120764	83062.5	533893	139205	89258.7	89984.5	80441.8	65614.3	76441.4	105139	77772.9	67177.6	83594.4	81876.7	64816	114054	75796.6	94829.8	129628	80205.8	92727.4	127421	102785	114337	98230.3	64948.9	89897.2	90742.9	75835.2
P09172	P09172	DBH	2365556	1.94693e+06	1189509	1.3097e+06	1.23353e+06	1.2206e+06	1.70525e+06	1.65196e+06	2.00337e+06	723052	687571	3752464	933807	4060359	3.18952e+06	2059816	1.46895e+06	2669119	1.81126e+06	1.13541e+06	1.4954e+06	518590	1.64143e+06	874035	434862	1.72893e+06	1.88305e+06	1.57004e+06	1.25604e+06	735583	4.6809e+06	1088219	1.72532e+06	1.82993e+06	987817	287861	2685535	1.33313e+06	1.11782e+06	654267	3486101	813974	1.71913e+06	2029490	747112	1.85124e+06	744018
P09211	P09211	GSTP1	80007.2	143362	57995.4	43593.9	42827.5	53594.5	50534.4	62085.5	47010.4	55160.7	33878.3	62806.3	41359.1	76741.4	16940.6	131009	44780.6	58464.1	80139.6	85602.8	30633.4	109195	50333.7	47211.6	59923.2	18293.4	54893.3	164371	36045.7	62994.3	22740.4	26199.2	42843.6	33696.2	129419	25698.6	100004	30137.8	167305	24327.5	53199.7	352274	28595.9	48186.1	57773.9	25827.2	40177.3
P09467	P09467	FBP1	256598	64279.3	124269	118049	162143	62434.5	64408.8	220166	92057.5	121530	83511.1	67777.9	162874	78531	108767	7617.04	66017.8	238530	84837.1	38410.9	166820	26798.9	24669.3	76008.8	166775	40715.2	82466.1	180745	85934.9	61925.9	179715	90777.4	154042	133636	120064	178700	188378	60618.7	62880.7	98995.2	177730	19403.4	210266	40633.4	171301	94948.5	201502
P09486	P09486	SPARC	137407	90313.5	94028.1	117399	68299.1	65320.8	40591.4	70053.1	27793.9	56713.3	47360.4	60262.9	139951	143761	120927	96274.5	75659.5	48047.7	98838.4	95562.6	64130.7	69609.3	80438.2	47228.9	80382	64863.5	54563.9	69133.8	30814.8	45660.2	48185.4	80495.4	52868.5	72161.2	204516	66851.9	72700.6	39447.4	66584.3	92133.3	67776.3	870084	69257.9	51664.2	118488	81665.8	60418.2
P09603	P09603	CSF1	7631.85	14533.6	10364.4	2972.46	11256.7	13221.3	8468.12	23768.5	1292.96	10415.9	17321.7	14351.7	15150.8	16387.3	21250.8	7247.51	20264.8	14932.2	4712.97	10319.7	2970.13	14282.3	9762.1	14459.2	10767.5	9942.92	14099.2	4358.79	640.631	170.384	1442.8	2250.24	2701.83	2377.02	16122.8	3653.22	7280.69	813.168	475.04	2950.42	8421.8	18026.3	1917.99	3303.18	16481.7	5909.95	16248.3
P09619	P09619	PDGFRB	88642.2	68605.3	134635	99762.9	146020	16688.7	85040.9	30880.3	171028	54273	133818	100406	40638	62416	286050	72960.1	36421.8	54227.1	99031.2	18095.3	192985	61051.2	96790.9	123812	46662.8	196183	49539.6	68579.4	85799.8	112421	62180.9	115742	47546.4	21397.8	33707.5	78830.2	50183.7	81057.7	183981	29582.1	39212.8	17766	12050.4	27830.8	100114	73878.1	5526.24
P09871	P09871	C1S	21177510	20084870	20453430	30009038	22791952	22766982	18871802	23651250	23385168	22966940	23345448	27134770	24171912	21890320	23125506	18003738	24150548	22348096	21949840	21067516	24448326	22026188	22878850	22189118	18766942	23030452	25581128	29096112	23109026	22629066	20580974	24696322	31293082	22102574	27366882	22719216	26071774	21563518	24951698	18655482	24282706	32650788	27146838	25051156	28091308	24537408	33208336
P09960	P09960	LTA4H	197887	152839	157435	267043	221908	119482	111469	213153	193337	118694	140641	178602	129133	205820	179248	102050	56696.4	128337	364196	191975	161687	144975	205038	127984	416508	169515	265557	235777	236348	180770	318071	167712	186643	84416.6	89643	262226	186675	181392	156172	118147	140229	112401	254153	100546	158081	98339	130351
P09972	P09972	ALDOC	93237.3	64273.2	48273.7	86990.4	23059.7	82047.1	28683.4	56888	47054.1	65347	42453.9	65740.5	12292.1	57234.5	39736.6	57094.6	36256.4	147500	47932	78256.6	49904.1	46592.8	40953.7	64458.1	70620.1	22876.9	22236.4	72084.1	86207.4	43739.3	44426.3	19876.1	16452.6	62545.8	36890.5	45579.9	77772.7	25131.5	61568.6	39936.4	40319.5	111153	67500.4	59184	146008	20291.2	21684
P0C0L4	P0C0L4	C4A	389901152	622774016	683492160	710908544	190009024	706065984	593435648	661415360	466761728	510390656	643852352	836088960	471868832	729892992	537911296	596260416	521244064	486886656	518049024	489004992	523967936	436912928	812499776	296808704	820196864	741545728	664323072	518184288	365834048	723118656	487916544	701576896	461483840	734164928	504823008	630723072	234082384	652775424	434039360	432413856	630622016	433677984	341017632	448501600	345022368	502893856	611235008
P0C0L5	P0C0L5	C4B	11674088	19891930	28853226	37419896	8554482	26515798	32589794	27073656	17022120	20129770	30767228	22930370	19769388	26252246	13342977	18112424	20478262	31771580	11967275	22606526	18278528	13953367	33107488	15262996	41511440	42645756	40473232	27571708	20657846	30421380	22902130	47274636	20843608	40372684	28134508	29491826	8545817	24895736	18587990	18284170	37256184	15998052	11325089	17092256	7.12614e+06	20081418	16696022
P0CF74;P0DOY2;P0DOY3	P0CF74;P0DOY2;P0DOY3	IGLC6;IGLC2;IGLC3	144624	70254.1	37966.8	35973.1	190976	28664.6	99328.5	25772.1	64805.2	166640	43999.1	94501.8	28532.6	75503.7	59913	119760	107417	28733.3	88940.5	43312.8	132392	29592.5	93902.5	220132	16467.2	87962.6	75941.2	46073.5	73017.7	74455.2	101715	69161.3	15871.1	36330.9	13398.8	91584.4	31182.5	74116.4	219380	83116.9	14268.8	63592.4	39349.5	34546.8	45675.1	43811.7	5528.87
P0DJI8	P0DJI8	SAA1	2738.45	4207.91	6767.51	4939.31	4943.75	9737.74	5903.98	7864.9	11803.2	7288.39	3879.78	3892.94	9880.32	11748.5	8224.61	13894.5	3620.7	6823.05	1705.19	4024.58	2295.32	10351.8	14568.9	10724	4149.25	15435.4	5349.55	880.207	3958.46	2828.65	2822.66	8390.88	70220.6	2577.13	2534.12	2163.47	1174.82	2253.9	5466.72	3377.04	4471	6678.26	28635	1296.01	5753.86	9859.71	33616.9
P0DP23;P0DP24;P0DP25	P0DP23;P0DP24;P0DP25	CALM1;CALM2;CALM3	860380	666556	582586	315867	163844	417162	449197	423766	330903	511561	394324	452303	303435	851485	279392	306304	918125	890749	506916	704109	615546	451731	342914	710796	1.34781e+06	485132	672423	518830	348201	669882	250754	173940	646804	546192	830627	702870	804706	646484	887332	341028	401879	850966	258993	472396	453628	658818	184944
P10451-5	P10451-5	SPP1	1668.59	4024.06	3959.93	10324.5	16052.9	4718.41	28183.3	12284.2	4244.75	2072.88	11363.3	1305.53	22213.2	3702.22	22371.8	2743.51	35314.2	36581.6	4014.89	1927.89	1472.53	18831.9	27276.3	2154.1	2508.78	8620.25	15492.8	35479.1	18569.6	5817.78	10013.2	31374.8	19254.7	11594.9	24638.9	8209.74	25573.8	56281.8	6028.79	5737.94	22151.1	40473.6	17470.9	13104	86380.2	22857.2	16314.2
P10451;P10451-4	P10451;P10451-4	SPP1	192940	126912	167777	120531	94321.2	167221	74903.9	341776	92683.3	118735	107285	190641	123635	141591	241089	123798	108403	212311	157018	97601.4	252217	131878	179163	143196	123392	445543	188450	201581	277297	197372	176213	316754	184607	175832	149764	225515	149090	216557	232082	107380	113649	364466	280211	133257	157243	209258	189994
P10586;P10586-2	P10586;P10586-2	PTPRF	357293	293446	273596	201478	364982	311265	233828	270683	237033	375406	439751	255419	241606	249507	297887	268560	313786	227864	218116	321494	200069	286663	194922	301292	328717	332518	279267	223025	298118	236690	289068	307603	187250	321628	271372	323633	325280	318724	241281	233035	252790	357368	205334	229311	223991	157607	217346
P10599;P10599-2	P10599;P10599-2	TXN	6193.43	13895.1	2473.54	19146.9	3828.64	16620.2	2224.62	4126.65	1903.5	3975.13	6623	7046.36	10941.7	15462.7	4573.83	7953.39	2515.45	11967.7	NaN	10259.4	9121.38	7478.27	6406.2	1717.48	1246.06	3117.91	10.6976	8815.7	613.257	947.466	7344.91	517.358	NaN	553.636	1204.96	23438.4	9804.69	4207.8	3766.73	1131.23	13.761	134.073	170.971	624.714	15554.1	1265.85	14578.7
P10643	P10643	C7	28511424	17459398	15229411	42036224	32420372	24688586	27975640	28406246	27638576	27832594	30934254	24931594	27121348	26991302	19166690	23792584	17309316	22458538	25026610	18768688	19699980	22843808	24127234	31579612	14963903	25432552	29653842	38492912	13107269	21877840	29336506	29217910	32768532	17806722	21337002	21721684	32084444	24202608	23495902	18870324	37414404	39226556	30729404	34997652	46377264	25955272	33415772
P10645	P10645	CHGA	50517.1	56532.8	73840	58833.8	87718	56397.7	118967	107297	69470.8	64222.5	155690	122021	73915.3	63554.2	59219.3	64942.4	54070.1	91621.1	90653.2	62338.8	210056	125415	68544.4	120997	96910.1	98088.9	58073.7	133484	163743	93009.1	66940.2	111953	80391.8	99544	165566	93209.4	53802.2	124489	82259.6	239711	67602.9	678038	101244	207323	166086	59532.7	93420.5
P10720	P10720	PF4V1	91689	58934.2	95896.4	96549.7	64047.1	63998.6	84485.5	58494.8	61014.8	36950.7	89407.1	62026.4	50085.7	28553.1	57240.6	115557	27474	66028	20690.2	47366.9	72713.4	67665.1	49853.4	56540.4	80296.9	27294.8	91238.1	384962	90708.1	128265	38122.9	45503.4	48731.5	42598.7	104079	58155.4	80582.7	31304.7	33829.4	64407.8	47697.7	346478	106735	78487.3	53265	188617	50614.6
P10721;P10721-2	P10721;P10721-2	KIT	358337	158473	172819	161801	204057	177957	155315	208217	213069	178180	224378	250994	232538	238872	198682	185166	145790	122652	175078	199783	204599	169053	242821	205436	126637	246714	182694	153804	158804	171646	122474	280877	240872	193631	175173	124186	194920	220845	119570	155378	166625	189921	146987	118781	151449	265415	144950
P10909-3	P10909-3	CLU	55878.8	86885.1	16456.3	5902.26	51374.8	79132.4	75610.7	78028.7	69588.5	72574.5	77508.2	102345	75912.4	224263	55587.3	85696.2	72718.3	45362.2	92687.3	44979.5	97394.8	131655	32333.9	38933.7	7647.42	87759.9	65592.4	103452	45902.9	148769	46795.9	115433	45567.5	85999.7	35144.8	90898.4	125709	141348	78514.1	50578.7	108776	250559	7807.29	63366	106400	38547.1	40945.1
P10909-6	P10909-6	CLU	94233304	94823544	61071160	69247416	85027936	130602104	110827144	105608048	78088424	96625504	101185584	86809384	116802336	121018832	78452680	105534816	106463288	81069088	129032288	77700376	111669128	107983456	100956216	85607400	81389768	92998376	87264736	84720480	95678176	66607352	90896984	84302952	58405248	83478304	57295140	80228872	105817896	82882096	78261816	83735112	90784816	84036592	60060944	56092296	101332736	64668964	69005248
P11021	P11021	HSPA5	1.46998e+06	1.54007e+06	1.39126e+06	840839	1.62626e+06	1377553	1.41285e+06	1.55873e+06	1.36872e+06	1513636	1.09099e+06	1.9242e+06	1.34213e+06	1209399	1.42641e+06	1.44519e+06	966936	1826648	1.2216e+06	1.45312e+06	1201477	1.1456e+06	1.17563e+06	1.39165e+06	1.29217e+06	1.22221e+06	1.57464e+06	1.19922e+06	1.3124e+06	1.40555e+06	1.2088e+06	1.18844e+06	1.03309e+06	1.37786e+06	1.05344e+06	1.52805e+06	1.39969e+06	1.60383e+06	1.52225e+06	896985	1.25021e+06	1.39409e+06	1.06067e+06	1.2455e+06	1.09855e+06	970745	780877
P11047	P11047	LAMC1	1.51057e+06	891955	1.20264e+06	610089	1.07607e+06	1.61166e+06	891334	1401824	1.05352e+06	615067	636448	669274	471876	944390	1.59099e+06	1626674	900488	843789	771707	1.05027e+06	744608	1.22806e+06	1.99054e+06	936133	766380	766320	838389	1.27249e+06	1.04195e+06	591255	790702	933031	854908	1.21604e+06	708831	725162	1.24329e+06	1.10906e+06	480337	1.09715e+06	725842	1.66315e+06	1.36217e+06	750708	1053151	637195	513127
P11142	P11142	HSPA8	829009	745802	438507	393097	328700	528349	364170	399921	343134	368213	474769	416883	121085	571820	179854	335869	334125	1.38969e+06	341975	731491	303512	459157	349729	443984	400502	194940	382120	425140	403035	560154	265921	446139	351428	454399	334775	279514	793773	397092	704844	361252	359705	1.60862e+06	547643	517369	264053	340965	368338
P11216	P11216	PYGB	1.50112e+06	2035760	1090382	1.96563e+06	3.754e+06	4919431	3084906	581590	860627	4472158	648073	2275748	1.41777e+06	566451	2.21917e+06	2.99635e+06	1.37464e+06	1.24728e+06	946212	1.10838e+06	1.5757e+06	569661	1.21904e+06	2.88614e+06	9196099	1.55182e+06	3.25377e+06	3.07169e+06	989516	3.47434e+06	969341	2.86758e+06	593319	3.18406e+06	1527048	1.77438e+06	495335	3199534	2.27216e+06	803869	2.81068e+06	2.11083e+06	495426	844413	1.32519e+06	3.71409e+06	567775
P11226	P11226	MBL2	1.09014e+06	2.5357e+06	505959	1.17634e+06	2.32664e+06	2.1751e+06	1512430	1.22319e+06	636844	1.53669e+06	1.41627e+06	4926562	1.4678e+06	1.49998e+06	845202	2.63289e+06	942034	2.70421e+06	653541	1144223	1.05149e+06	1.03961e+06	1.2191e+06	1.03016e+06	1.84262e+06	2.06171e+06	4386619	1.13404e+06	811332	1.68267e+06	1.67816e+06	2.27658e+06	746894	3.0766e+06	767504	2.81313e+06	2518144	2.07742e+06	1.28876e+06	718548	3007432	2.1928e+06	802755	1520173	741137	613985	1.86157e+06
P11597	P11597	CETP	46538.1	59825.9	17099	60266.9	58336.3	46130.7	29884.7	25131.8	40988.6	38995.7	51493.3	25238.9	89128.3	19047.7	41558.2	64865.5	40169.6	20023.5	54361.6	40554.4	51592.6	56480	80701.6	44462.6	38729.1	74323.6	31064.3	56766.3	73961.1	36318.8	78529.3	43713.9	35925.8	38019.2	54310	76672.1	26405.2	25393.1	41124.6	31806.4	43207.8	33077	55383.2	36264.2	24117.9	32859.7	23433
P11717	P11717	IGF2R	480934	545863	480920	557829	557735	485798	465616	525176	370618	448736	649206	522903	362874	515559	423175	589154	545847	362376	528867	528065	470542	707291	635557	526517	571316	498337	512392	559426	436505	447026	595085	465993	559103	610865	321008	654320	488062	597668	563052	522339	463379	820927	403473	356172	540141	354313	476473
P12109	P12109	COL6A1	378237	326973	496736	317978	378144	388006	438084	421124	345659	317294	314661	384350	410166	280763	289770	330127	227588	394453	379899	440205	448363	352816	366012	268126	301667	322775	352820	479959	394769	199022	254490	347754	405097	421304	495158	453809	326501	385324	589699	379316	395925	378102	401346	403238	439722	261122	255754
P12110	P12110	COL6A2	39940.2	98596.6	77408	32300.1	66859.9	47482.4	38480.9	95101.8	27607.6	379919	120722	39266.1	83848.8	63373.5	12708.8	43296.5	72135.1	122707	29156.1	29637.2	20678.2	18576.7	67631.7	58500.4	10002.5	23612.5	16656.9	17722.1	37791.6	62309.9	25943.6	17031.3	7535.56	25082.6	11133.9	9012.05	157604	53400.8	24533.2	22987.5	64965	23776.5	15867.3	6769.18	32127.7	18577.4	12501.3
P12111	P12111	COL6A3	1.4238e+06	998471	1.20384e+06	1.31029e+06	1.74875e+06	1.32016e+06	1.07509e+06	1.58276e+06	1.77037e+06	1.14044e+06	2.25682e+06	1.79242e+06	1.24196e+06	1.3684e+06	1.68674e+06	1.2744e+06	1.23308e+06	1.05068e+06	1341792	1385006	1.27961e+06	1282859	2.02885e+06	1625592	1.60019e+06	1.75275e+06	1.16282e+06	1.35129e+06	1.51251e+06	1155413	1.42899e+06	1.67398e+06	1.33127e+06	1.82836e+06	2.1157e+06	1.70902e+06	1.54746e+06	1533468	1.37819e+06	1.64107e+06	1.2876e+06	3501156	1.35543e+06	1.66201e+06	1.07419e+06	1.33881e+06	1.1016e+06
P12318;P12318-2	P12318;P12318-2	FCGR2A	216070	36892.1	98298	90978.8	462594	83211.5	107258	94800.8	136678	47686.8	145660	105543	120288	86147	58216.4	105509	87117.5	122816	143821	60397.2	42808.9	73065.8	232058	173851	218826	32630.3	60756.8	148816	166456	163583	65622.3	191841	79709.5	122185	78285.7	61005.5	209482	180012	158733	128080	91509.7	114404	105969	146147	60884.1	74687.2	52110.4
P12814	P12814	ACTN1	700200	1.88731e+06	648054	745064	434199	446688	495309	384169	339571	505835	392839	514629	357553	496475	341711	275843	397075	2.04592e+06	307073	297387	380583	599983	309861	537351	963322	396211	404641	625004	408120	1.65951e+06	445431	376841	503016	908348	612491	364004	878923	270810	2.38143e+06	390809	373357	3.42402e+06	628410	557397	761162	684202	345907
P12830	P12830	CDH1	195476	136833	221394	134571	719553	267658	260460	168224	181393	389096	573183	274989	355574	207559	246348	130096	162721	186917	102696	143379	181332	251952	212423	277241	274485	305534	349368	293330	314731	261709	335431	314411	139554	411955	1146697	245579	168709	399903	132019	499692	180559	777454	279819	472494	551718	259740	489234
P12955	P12955	PEPD	1.09355e+06	791438	680584	828296	1.0748e+06	654168	559627	804174	1.10175e+06	745826	1.00424e+06	786731	634502	613349	985572	900188	637394	606314	977737	1.27422e+06	753977	304951	782343	587331	840852	574843	612036	961462	619394	677948	647343	765170	757175	631257	443142	372392	780501	719708	587068	557709	666726	825571	1.27306e+06	670984	604316	691937	626366
P13473;P13473-2;P13473-3	P13473;P13473-2;P13473-3	LAMP2	176775	176243	268465	194833	303760	161799	220957	421169	115529	161779	420739	276234	185879	430782	203791	155535	347220	380384	232248	357379	273983	306829	392230	283541	366373	797055	190108	333830	256094	213048	211060	84693.7	300629	191414	366980	173834	481868	127800	155845	156186	171715	150238	344894	307679	249530	130904	199566
P13489	P13489	RNH1	158908	57319.8	131487	49150.4	98430.2	58523	26373.4	53476.8	46320.2	323474	257762	51142	143365	76865	42380.5	75823	57137.8	168523	60163.6	92925.4	63787.1	50760.1	59289.4	74315.2	194583	86040	154912	199300	330834	80473.7	58108.2	120289	111756	177288	155494	108593	111225	87162.8	114173	105535	57678.2	197059	71013.3	36907.6	352162	51697.8	117347
P13497	P13497	BMP1	32798.4	5422.01	30379.8	16184.2	49778	38836.1	23327.8	12757.1	35215.7	27700.7	20322	103210	49339.9	11258.4	12285.4	10381.1	10294.8	34600.4	7421.67	9643.53	8955.09	67810.3	22581.7	34687.1	4975.48	7083.43	9723.46	27763.8	92160.7	10979.3	56876.3	25587	15227.4	21874.4	14720.7	16125.5	10437	6535.83	6423.72	15802.6	10981.6	9854.62	31994.2	19230	21950.4	34302	31808
P13591	P13591	NCAM1	850335	728440	607315	872098	825244	526532	753473	799012	769873	678328	1.15481e+06	851655	712942	824431	1.08703e+06	828417	805929	674689	812975	803812	756941	1.04499e+06	732281	852147	673518	841362	716442	726328	623915	734643	713623	802854	663379	629614	495113	688766	974408	744381	688405	460080	862564	657085	660751	478812	616586	532739	676409
P13639	P13639	EEF2	30763.9	116940	100911	132086	58653.3	324731	380122	54628.3	126661	23061.6	778744	105621	98562.7	681179	15186.7	319179	175614	175572	353064	23047.2	57187.2	399332	203076	110036	50842.9	34927.8	357011	123187	107204	61862.8	252869	247676	130281	50865.1	62725.9	171710	54993.1	252776	199057	114770	260378	52445.6	68246.7	86559	140778	55752.3	39452.1
P13647	P13647	KRT5	82771.6	73114.1	189487	89088.8	109332	46883.7	57541.7	147085	36652.5	633944	64201.2	44455.7	92579.9	86715.5	94410.6	67600.2	63164.3	75942.7	66763.1	57200.5	172273	62041.9	55002.6	61963.1	79867	97849.2	60495.8	47565.2	104708	346414	41232.6	60736.3	98695.5	87122.7	97260	57515.1	111569	58923.4	93626	70249.8	58224.9	58965.4	59821.6	27759.6	61037.1	77487.1	73807.7
P13671	P13671	C6	14495064	19802534	16486793	26110450	18333548	20682696	15695298	19973560	17578126	14480625	20323530	23120550	21153328	16559968	11192490	15406773	16361177	15582626	20965208	15258458	18452748	17234566	16904858	14519661	14731179	18227574	20292830	20612126	19001104	20174100	18449546	22000856	24120382	20144078	23060200	17194938	19530334	21521086	16694021	15453216	17923312	25252388	20591422	23864734	27420408	24130682	21216698
P13716;P13716-2	P13716;P13716-2	ALAD	11877.2	4111.26	3088.99	3804.31	54841.5	2784.97	2329.46	6502.48	1464.73	18447.1	271.44	8557.01	11934.3	2287.48	3107.2	5877.88	6735.36	6184.36	13479	3637.25	41622.8	171.419	9692.59	10074	33101	19084.6	6970.44	23685.3	120.003	6513.45	4409.04	2749.92	15287.6	8255.2	772.397	48342.8	1838.77	3977.09	509.421	17426.1	39.4013	3652.16	1513.89	7785.93	4753.51	756.049	3397.49
P13727;P13727-2	P13727;P13727-2	PRG2	138738	137705	32293	33968.1	26257.8	75945.8	32289.1	196846	85466.1	61946.3	163172	103800	27371.7	66747.4	76697.7	99692.8	78091.3	77634.8	31140.6	89382.8	71072.9	44978.7	28068.3	34189.8	31305.9	48051.1	145266	157404	49837.5	25435	49489.7	14384.4	96673.5	108670	188883	26630.7	43441.9	49487.8	85666.1	31548.6	89509.8	96623.7	76876.3	45494.7	90174.6	47136.3	83921.9
P13796	P13796	LCP1	1.57968e+06	1.63383e+06	1.25274e+06	1.46917e+06	1.99214e+06	1.11416e+06	1.09879e+06	1.27807e+06	1.56933e+06	1.59864e+06	1.83019e+06	1.59836e+06	1.28016e+06	1.48305e+06	2.13863e+06	1.093e+06	1.46795e+06	1.30345e+06	1.46442e+06	1698113	1.48387e+06	1.08784e+06	1.35733e+06	1.13822e+06	2.09653e+06	1.2132e+06	1.15853e+06	1223445	1.74688e+06	1.32854e+06	1.48388e+06	1.25935e+06	1.46392e+06	1.52948e+06	1315190	1.23989e+06	1.34237e+06	2099322	1.93025e+06	1.54181e+06	1.85868e+06	1.27074e+06	2.07046e+06	1.1526e+06	1.58505e+06	1.36964e+06	1.00067e+06
P14151;P14151-2	P14151;P14151-2	SELL	586619	656716	376183	546242	815646	495921	333222	505407	758530	806952	497666	428292	342825	693928	672684	288359	423022	676426	375816	545986	312747	374592	358451	492864	811797	467395	535594	484538	658147	594144	380619	390030	470846	543852	312037	548675	657719	528225	1.17962e+06	347562	782346	521045	509472	275661	206331	247093	411207
P14543	P14543	NID1	277789	180091	267014	243060	277068	167165	322134	270106	219615	215481	268105	268866	158175	191819	241852	221769	333884	259371	269744	215410	238062	287908	217558	301891	293392	171179	185441	306580	289688	291088	184599	202042	176875	225733	243152	376528	230384	252217	247490	278753	186580	500168	333444	253237	409056	165407	225853
P14780	P14780	MMP9	109415	268735	259290	88901.2	1349.03	50962.6	1366.71	3422.58	17788.1	16439.2	14543.8	10194.7	13402.8	11226.2	1318.66	20050.4	7199.69	377962	699.79	19662.1	16164.4	8566.18	80071.4	9659.89	2841.82	254166	114942	319525	53968.4	47732.7	1995.86	154465	47692.5	15403.7	77487.8	59714.8	70177	2751.07	18428.2	9321.13	10125.4	22243.1	51291.9	146495	18205.7	25870.2	538953
P14923	P14923	JUP	191369	397939	297905	205136	175905	381371	116737	239126	157507	402312	124646	219216	137047	275852	124619	219812	121676	224256	149083	381596	201561	132561	199936	142913	90035.5	86094.8	433942	155210	209378	186737	46138.7	56032.5	204448	66799.3	160374	186671	411652	83779.8	149878	117906	140232	266416	178059	557368	213236	474631	98071.8
P15085	P15085	CPA1	28211.1	59342.6	30944.9	17876.5	82067	46866	26129	26059.6	43089.2	41612.4	174029	66765.9	99649.4	25299.7	179476	240358	17497.1	43132.9	29731.2	32219.5	32131.4	81201.9	26997.3	89725.2	17781.6	19294.1	67516.2	22504.7	50805.9	26330.1	36427.3	61733.3	10467	26568.9	12166.7	7106.08	141677	38086.8	172150	17384.2	116763	20591.4	18927	16281.1	24338.7	38217.5	27268.1
P15090	P15090	FABP4	22531.4	16547	37833.2	32726.4	65178.4	44742.4	30402.5	29038.7	49448.9	15625.6	9079.07	12901.9	107355	16536.6	8092.35	28787.4	25600.2	32610.3	11728.3	27474.1	26427.6	15511.7	11910.4	12892.5	42083.4	15838.5	29857.1	36226.8	9181.64	10367.6	5501.72	15543	10239.2	41346.9	122929	5713.89	35230.4	34492.3	13942.6	58414.3	24521.7	116098	21721.3	23172.5	163773	2513.29	22777.2
P15144	P15144	ANPEP	1.52238e+06	1.16715e+06	1.28207e+06	1.08915e+06	1.64412e+06	1.41707e+06	1.91195e+06	1.90826e+06	1.42588e+06	1.67516e+06	1.28045e+06	1.52384e+06	1546334	1.55187e+06	1.74e+06	1.16374e+06	1.67571e+06	1.61131e+06	1075660	1.29505e+06	1.26009e+06	1.8596e+06	1.38868e+06	1.33886e+06	1.30446e+06	1.60972e+06	2549180	1283912	1211969	1.5651e+06	1.49966e+06	2059072	1.71681e+06	1.4946e+06	1.00157e+06	2.06774e+06	1.571e+06	1.68165e+06	1.31271e+06	1.29673e+06	1.89332e+06	1400220	1.03141e+06	1.26126e+06	1029217	855242	1.23572e+06
P15169	P15169	CPN1	5.13303e+06	6.24183e+06	4866428	6.31264e+06	3389187	4755800	5931753	5133041	5806652	4.83663e+06	5467321	4.33188e+06	5354071	4602546	6807944	5.33003e+06	5999042	5306028	5.34067e+06	3389325	6.94819e+06	4995533	5312544	4.77875e+06	3.90996e+06	4377873	7846150	3.34986e+06	3.96023e+06	5.00568e+06	3.83739e+06	5899852	4334166	3.85439e+06	2.13401e+06	4553499	5227289	4.05307e+06	4370967	5125370	6.26535e+06	3.88961e+06	3.3689e+06	4326376	3.08468e+06	4080210	4351394
P15924	P15924	DSP	292676	529060	375883	473260	397644	352749	445905	470955	399679	1.13585e+06	364075	378805	254974	365340	318643	220324	280569	336923	269922	211024	314079	360041	375042	320780	387774	354447	488570	393604	425407	399339	534777	346058	308462	243835	212316	284780	356943	248460	314036	272052	492598	396258	409482	404102	342861	341811	305374
P16035	P16035	TIMP2	15658.8	39037.5	26901.1	22821.8	61529.5	17892.5	18331.1	22776.8	38817.4	50267.8	30678	39201.8	30474.7	32595.5	25757.3	8536.91	24329.3	21389.5	52213.2	29379.6	25599.3	16145.3	34408.2	39653.8	20059.3	25600.2	33223	29596.1	35265.4	21541.5	77180.9	25260.7	19999.1	45109.1	20084.2	64965.1	49130.7	21554.3	12687.5	24442.7	27335.8	62329.2	29922.1	18806	15372.4	62679.6	29865
P16109;Q5R345;Q5R349	P16109;Q5R345;Q5R349	SELP	18682.7	117081	523784	117250	268518	166105	1.20268e+06	286678	370010	65293.5	4.05097e+06	281437	119428	310501	411798	211596	41853.2	322625	270289	3.35628e+06	357697	186352	1.64677e+06	208624	465141	96119.7	393811	453351	301719	57722.4	22269.6	366078	2.32384e+06	989087	211764	139563	104166	679970	24830	53120	238119	92361.2	55560.6	41690.8	67157	60673.9	195223
P16930	P16930	FAH	82058.4	52662.5	65262	101608	135161	68733.9	96039.4	95850.1	66633.6	103059	68370.5	85751.5	74162.9	63650.2	61103.6	55966	73046.3	190398	81917.8	84560.1	89320.9	67033.8	71263.7	114779	94151.4	58616.4	71112.9	86164.6	83415.1	82050.9	83977.8	73592.7	87999.6	81256.8	102532	85588.4	98093.2	80163.7	70463.1	77781.7	216730	81493.6	125890	84016.3	96118.3	120880	77673.2
P17174	P17174	GOT1	179551	108862	180318	112666	325777	106938	136339	194271	118625	150384	177372	244067	104510	209421	148700	195428	120165	141145	126164	118140	90880.7	106595	116232	151014	155025	187793	128853	164541	135961	144061	133209	178752	131298	115975	142552	174961	142235	136566	166380	109159	348988	214974	210213	146992	211755	222643	167200
P17813;P17813-2	P17813;P17813-2	ENG	171531	124019	117550	74255	333104	110549	189112	182851	197109	179110	154609	230178	178439	218694	343421	125891	105698	151436	187787	97211	159004	256485	112369	217354	291219	102528	156983	133668	179069	131228	170042	138215	165857	138526	98712.9	121958	72166.5	81887.1	203148	151909	157219	180270	221772	73115	61745.8	92623.2	88980.2
P17900	P17900	GM2A	103926	56268.6	77418.3	61430	57010.4	56857.9	97374.2	55972.6	63720.2	57107.6	84674.8	63484.8	113072	89813.9	81637.3	120569	107426	74108.5	97681.3	61378.4	85217.2	69016.3	137464	200371	83676.3	87308.1	94153.1	63543.1	62948.8	100091	89108.2	83832.2	127199	81582.8	612257	128555	90229	96100.7	108618	95494.9	73540	558133	164683	81686.1	111541	66837.3	70045.5
P18065	P18065	IGFBP2	72256.8	103169	137969	200208	116761	129893	154045	109311	87897.6	140979	124135	116769	202622	53585.8	143478	160260	75673.1	71315.7	91366.1	73125.6	104167	67430.6	119623	142805	106660	172438	167515	299972	192092	120797	119191	118163	293680	130702	268040	103775	151895	187717	176081	89221.9	42239.2	1.67761e+06	138749	973664	659117	140216	418643
P18206;P18206-2	P18206;P18206-2	VCL	6251992	7389931	3.32633e+06	1.68731e+06	1739918	2.61145e+06	2375017	4.01381e+06	3073960	2.67461e+06	2353075	3.05236e+06	1060397	5444297	2.12735e+06	2083185	1.74622e+06	12946100	2.29972e+06	9046746	1.95695e+06	4.19691e+06	2.32786e+06	1.93125e+06	4.62225e+06	2.06162e+06	1.81409e+06	3.62756e+06	2.25836e+06	5.38472e+06	2.95796e+06	3298211	1.59569e+06	4.04751e+06	4398625	2.04023e+06	9973680	2.98778e+06	7.95136e+06	3.60994e+06	3.35244e+06	20828546	2219667	1.81118e+06	3.15352e+06	2233414	2.68065e+06
P18428	P18428	LBP	2.00466e+06	2.92581e+06	2.04652e+06	1.94919e+06	2776491	3.6466e+06	1.44535e+06	2.11804e+06	1665424	1.96417e+06	2.92321e+06	1.28449e+06	2.66897e+06	2924060	1.19824e+06	2406339	2.4142e+06	2.57045e+06	1.80224e+06	2.07659e+06	1787413	3.48071e+06	3.01001e+06	3.01494e+06	2.82736e+06	1.8157e+06	2835779	2.90452e+06	4.47219e+06	1.17218e+06	3363129	1.58272e+06	929568	1.56408e+06	2.72013e+06	1.33391e+06	2.04886e+06	2162594	1.41819e+06	3.13481e+06	2.04184e+06	2.51895e+06	1.32802e+06	2.03506e+06	3613679	1.37195e+06	6258110
P18669	P18669	PGAM1	51892.7	40125.9	1351.73	35662.1	59574.6	40368.8	24839.5	82652	26972.1	23323.3	59727.9	52130	4445.47	37340.8	93424.9	61508.5	6273.88	128966	27903.3	61259.8	16400.2	27453.7	32896.2	2931.17	13833.5	34287.2	33759.6	51434	66497.5	9744.89	88105.3	29150.1	9372.14	13960.7	8815.7	19439.1	106514	16120.9	60669.4	8608.89	50135.1	105175	31106.2	18338.3	11843.9	29270.5	18806.1
P19021;P19021-3;P19021-4;P19021-5;P19021-6	P19021;P19021-3;P19021-4;P19021-5;P19021-6	PAM	150061	311238	249927	295749	418186	272510	187723	326850	279095	212236	452658	285137	193072	290291	264304	311161	465508	289838	377862	334298	187066	225942	408818	215599	204103	228126	163668	218284	230164	235102	174683	214576	102335	324800	279047	159282	246344	151513	274534	146871	213877	420097	198800	147363	243109	228430	119528
P19022	P19022	CDH2	278283	193079	240292	133617	276775	185002	240468	280735	304952	387906	219226	230617	149110	269797	199962	457151	331506	360191	93655.2	256335	254004	338728	147509	241759	342338	198183	100666	262316	358058	233015	330148	261096	440188	580745	807723	377965	279546	150722	286073	389626	228167	448159	164801	421104	364818	370412	104572
P19320	P19320	VCAM1	706949	608465	385340	432390	1.24016e+06	409349	560478	481405	476393	558798	673816	433705	578066	635160	643087	468774	483905	549899	445916	432467	514470	558046	419320	477165	639184	716607	671731	499319	621728	446887	481207	722160	524359	533541	1.02365e+06	747927	564828	749160	838307	636557	771078	924581	745662	625596	858162	650566	821592
P19367;P19367-2;P19367-3;P19367-4	P19367;P19367-2;P19367-3;P19367-4	HK1	933.642	3.05204	7.11693	7557.47	29876	11466.2	3499.56	66110.7	60818.4	206.633	14807	10845.5	3819.94	46938.5	7108.58	NaN	2945.92	2730.59	3705.64	5081.93	179396	25533.6	6990.49	51814.7	13547.9	6288.48	13941	9548.39	9.72168	9307.32	5477.56	22570.4	2571.44	7502.12	13926.1	634.307	310.106	8.85366	9860.87	79.7865	111590	15698.8	115.025	3650.38	1439.07	84.525	8748.13
P19652	P19652	ORM2	423774	322110	553048	137410	99398.4	156915	183007	376862	231260	203147	387465	336703	358528	97180.2	454631	473565	344694	319632	356025	242178	324829	337196	469227	529902	229104	219510	228044	285656	281746	142746	518563	200096	275039	347592	140365	683971	258489	344388	779622	250097	86799.7	209785	387643	208525	543228	175521	241959
P19823	P19823	ITIH2	196051392	243715776	172360848	216616352	211132928	222969904	221228640	265404544	236204160	231135760	214991600	233661120	210448816	209721120	260813808	226223392	180762752	212581776	279761280	238248000	308280000	188858480	233048592	176347136	207260816	250377824	292416064	150520288	190862368	196574576	228673648	254371312	180588608	223073840	173965840	247260336	276042720	203410128	224906688	182373648	250539328	185135776	162500032	159878720	150027024	198547488	191099536
P19827	P19827	ITIH1	170649536	214628960	92120648	161433584	137705872	191207136	180389024	161075872	164646096	146061568	173954080	147988272	168638448	174491872	175275328	170673264	139394352	132804056	232510016	187775424	164499184	156001472	182349408	125575408	104824368	173657040	206094208	110442304	145620096	163783280	129918832	199188736	124945648	153366128	88564848	161987664	217606368	199212240	175638064	137991360	173284208	176396848	95483192	108420480	109269952	114780376	126963800
P20023;P20023-2;P20023-3;P20023-4	P20023;P20023-2;P20023-3;P20023-4	CR2	134072	128238	134124	102511	159360	129394	167475	229609	170460	243434	229665	164676	212869	93556.6	307115	175680	156492	111484	121213	149648	156848	181087	133441	203978	181322	56259.7	109771	108429	115282	438142	145882	241970	123616	285747	271593	219004	145002	323869	263701	176660	158306	95313.5	118905	218269	199136	141086	293751
P20618	P20618	PSMB1	13833139	9677522	13979805	11832905	11324638	12811219	14447770	4314225	6.8751e+06	19602168	4585206	7.82972e+06	6308925	4.02778e+06	11518808	13674517	3.85022e+06	5.85338e+06	15055172	8704463	2.44629e+06	21464296	13836732	59746296	12354607	2.68491e+06	6.61432e+06	8.27072e+06	7404219	9106996	17341786	2.0062e+06	6.06479e+06	6005720	2.65513e+06	8714839	9896252	7.4845e+06	8.20302e+06	13105832	7436462	1.50237e+06	6450433	2.88798e+06	15409788	12432487	16661024
P20742	P20742	PZP	3.59553e+06	43620004	27887998	21305660	34205828	15211287	18395156	31168752	29409962	4.38188e+06	17313244	10891433	12922322	14543525	17290684	4.76704e+06	16376723	21423778	24783768	18593674	14276364	7686812	66083160	4877925	5674767	67033436	5.66609e+06	22067052	45245248	100897784	21941594	22679054	35166060	17945534	10888269	9210882	9818485	17031764	68697480	19458984	10137371	6007760	8.02897e+06	59369728	12313652	40561340	5.63888e+06
P20774	P20774	OGN	177701	122252	140827	212437	231201	204993	138872	172869	133055	200848	299968	212378	175282	158325	151164	78568.3	111722	114973	168358	160709	191699	162034	236334	310228	246766	141106	171078	280655	135119	101440	119937	313415	192268	103463	454739	257495	157561	214243	195276	198541	170603	936590	157771	238918	154490	294631	283881
P20851;P20851-2	P20851;P20851-2	C4BPB	510774	648734	564030	432070	426675	800249	872627	532376	375467	599329	371057	989786	912304	498107	275393	584172	666904	570989	674447	410947	577539	829907	549966	413964	436881	356884	570630	655452	507326	243320	840984	589038	829340	407543	1.03379e+06	442862	477048	693825	347041	735448	424188	321225	740875	1.23576e+06	662481	1.34224e+06	769555
P20908;P20908-2	P20908;P20908-2	COL5A1	81057.8	8105.66	156551	31504.8	71754.5	46143.1	17784.7	142407	71899.7	53109.2	17544	46150.8	32639.1	16699.2	10967.3	41449.2	9372.55	15251.7	8170.21	16143.1	66809	118227	14786	42767.2	28708.6	25485.3	40458	238584	138331	83408.5	43939.3	21692.3	69624.7	84508.2	145731	168235	24881.3	63384.8	64633.9	48084.5	24986.8	108504	84991.7	93916.4	23894.2	39226.8	56876.2
P21333;P21333-2	P21333;P21333-2	FLNA	1940951	3.83059e+06	1.27901e+06	596791	551509	611295	676695	742274	519261	783830	463103	886273	401953	840870	646063	758662	497920	3382796	692577	1.27728e+06	659118	789092	465190	596671	1107946	505097	477117	733092	697078	2.96959e+06	561393	515972	572976	2113113	744056	603912	2288923	477146	1.68339e+06	513916	660587	9939582	870593	472579	736507	681815	485191
P21709;P21709-2;P21709-3	P21709;P21709-2;P21709-3	EPHA1	49680.8	49215.8	53223.4	38576.2	79135.1	73779.7	62035.6	24152.1	62508.7	46878.3	46594.2	49626.7	58860	68051.6	62125.2	48679.8	85923.8	70707.9	50353.9	58896.6	16651.7	49197.7	48058.5	28636	46289	42354.3	65177.4	79381.7	32600.2	39351	68094.3	56081.2	70370.3	69236.4	77517.1	57379.6	33335.3	74842.7	26776.5	29894.4	42089.9	269193	21851.5	48111	156327	42912.6	44069.6
P22392-2;Q32Q12	P22392-2;Q32Q12	NME2;NME1-NME2	111552	63462.3	88021.8	51227.9	117972	95182.7	57819.5	150978	55938	123138	36254.4	89748.9	82597.5	108998	84165.8	63289.8	103064	94836.6	123325	99273.3	104210	73906	59661.7	96892.8	67928.3	73412.4	45498.8	101896	118183	62741.7	248354	53394.3	105355	136746	138506	234307	87024.8	73841.9	48101.1	83969.5	42824.4	99819.4	79585.4	74533.2	103391	155080	62312.9
P22692	P22692	IGFBP4	322725	243136	307427	556804	203322	393597	326145	230776	243003	300219	325163	374566	372074	327896	317876	328376	276983	275658	406193	272018	268286	331418	265171	322956	391525	296231	455942	1.09966e+06	250631	333793	328505	385090	419877	302776	1.26419e+06	293749	404611	572395	426704	291158	260955	2.67681e+06	310529	445980	1.08681e+06	567755	662483
P22792	P22792	CPN2	16982710	19499282	13080672	20066080	10739926	14133007	14085308	15602223	15731224	13305820	15969885	11309936	14137041	12787269	13998447	12214807	13299612	13727127	11888080	10316998	18320002	13030562	15495885	12020028	13548519	16601902	24058300	13306520	11764631	12460940	12588415	20952300	21638800	11991008	8942788	12142447	12590692	13274598	8754238	14848291	19825684	16424219	14344475	18467618	12722182	16447894	17252530
P22891;P22891-2	P22891;P22891-2	PROZ	4157625	1.34981e+06	1.58199e+06	2.42646e+06	3.21591e+06	3.21353e+06	3.01649e+06	812096	2105108	935097	2370459	2.11534e+06	3.09757e+06	1974777	1.98562e+06	2.83553e+06	2.23314e+06	2.20327e+06	2.35614e+06	3977114	1.16804e+06	2.36449e+06	1.53551e+06	1.85344e+06	1.07053e+06	2220587	2.51684e+06	943007	2.09406e+06	3.10941e+06	543482	3.11108e+06	2591365	1.30428e+06	1.52053e+06	2.82609e+06	3.10778e+06	1.11622e+06	3131877	1.62517e+06	2.1677e+06	3.10607e+06	905029	745545	1.47459e+06	2.59573e+06	2.8916e+06
P22897	P22897	MRC1	590337	568350	802312	509800	610518	368568	566813	629959	502538	504291	610415	632089	382045	468007	482337	464462	502389	535756	518837	687134	441499	611209	603637	372975	683921	637721	415385	505463	428180	533528	681166	466752	467679	367310	659937	517091	514893	600880	611690	655315	280778	410173	893669	515878	932072	320837	706009
P23141;P23141-2;P23141-3	P23141;P23141-2;P23141-3	CES1	56419.2	27048.8	126939	44601.4	57991.5	301041	266736	231500	62097.1	115924	35880.3	233294	83760.3	85970	38347.1	258669	75086.6	337304	56149.4	60262.3	117952	118088	72686.6	218655	62185.3	31932.6	71863.6	193061	139915	37958.2	104178	43866.1	237003	231477	151901	219043	426844	71302.7	21032	127654	404439	49196.8	207086	136643	127541	59538.1	183194
P23142	P23142	FBLN1	5.04217e+06	4.69974e+06	5489564	8727528	6.89288e+06	4.06293e+06	6117011	5483597	5781732	6238534	5.66262e+06	6.47359e+06	5.17244e+06	6.29452e+06	6645982	4570823	5.78859e+06	5701409	4.90563e+06	3305616	6232854	6.46959e+06	6.54553e+06	7.30163e+06	8.18476e+06	4.97273e+06	5.10757e+06	8410437	7176827	4.45367e+06	6635065	4304566	9284801	4644678	11043388	7.98879e+06	4.72327e+06	5110609	7391912	10562734	4.38714e+06	19454328	9147868	13797310	13005541	6.34123e+06	6844247
P23470;P23470-2	P23470;P23470-2	PTPRG	520759	287942	400055	325352	416528	327781	337482	489729	413226	344511	592960	444503	351496	364088	522512	297329	348317	330306	330077	536411	252238	385004	367242	388810	267065	448788	521626	386704	220717	366912	278906	643101	372461	405420	448482	426861	416369	369543	393482	440610	283936	1.21793e+06	495142	436840	459645	314987	295852
P23526;P23526-2	P23526;P23526-2	AHCY	16491.1	3845.62	17524.1	16351.4	6092.54	6620.5	6114.6	7247.06	46445.7	49664	6340.13	3167.15	10055.1	161613	2348.23	2853.72	7352.24	3677.29	3873.31	13307.7	3438.26	4746.68	1743.63	262.401	228.862	635.781	2931.47	2989.12	3597.19	1411.6	2.17806	1534.66	849.236	1837.1	5483.3	264.223	5713.46	3.27269	662.574	151971	2580.87	11319.3	41.1688	559.52	3447.06	35.1164	1093.55
P23528	P23528	CFL1	466160	467694	350922	163829	292900	157870	266436	120806	242480	335388	166580	282070	129080	286901	205735	148678	208812	965118	177649	392393	562135	159236	123892	218341	505639	216858	124083	274272	209148	315194	446960	278111	219023	360295	611069	131874	245075	358977	605143	316657	220426	262905	316879	197840	212406	184869	225628
P24592	P24592	IGFBP6	215353	142090	106648	230164	213677	213221	247198	174819	121275	145163	401232	254847	265720	217906	233756	215032	116708	264542	222894	226616	124888	168323	293613	232712	248072	202875	213223	521354	172792	186364	329667	370437	236101	287944	873581	166287	311340	292179	165720	392903	228589	4.43983e+06	516258	339593	932457	333012	273602
P24593	P24593	IGFBP5	30166.5	37661.5	68138.8	128460	87012.4	66867.5	64033.6	58550.9	85999.5	41933.9	40725.9	80514.1	107463	65790.9	111488	132810	139399	49878.1	57318.1	29806.2	27698.2	73877.1	36338.3	132939	34278.1	66973.3	79416.9	68926.6	50699	97925.5	28556.4	88138.6	48537.5	64025.4	189947	39446.1	47857	64413.9	66001.2	64964.9	33236.8	290497	56000.5	119456	91724.2	79089.2	38734.7
P24821	P24821	TNC	1.86042e+06	1.51471e+06	1.57189e+06	1.09095e+06	1.81896e+06	1.32496e+06	2.04857e+06	1.8837e+06	1098035	1729572	1.71899e+06	1.39007e+06	1.53454e+06	1466087	1.75385e+06	1.3417e+06	1.16835e+06	1609599	1.27683e+06	963725	997582	1.28667e+06	1.08852e+06	1.2177e+06	1.85255e+06	1.45549e+06	1.32394e+06	1.41197e+06	1.38854e+06	1.19888e+06	1.20497e+06	1.64265e+06	1.29091e+06	1.39514e+06	1.39199e+06	1.83468e+06	1.47892e+06	1.34322e+06	1.07671e+06	1.36362e+06	1.68918e+06	1.50212e+06	2.03007e+06	1.12469e+06	2236688	1.41707e+06	1.4778e+06
P25311	P25311	AZGP1	67630560	55414648	55264032	76120272	56004956	68984480	71829096	56544624	65551944	69443368	98930808	62825296	64209124	47008348	71779392	48172816	60316324	34826136	58998436	62888788	60635440	62219100	57527880	70226232	52103724	69273088	82436856	56345868	57392212	71958104	55413280	72800488	63816124	58910552	84405000	57544556	58633052	51760712	53753540	66852980	38964420	174455120	75171776	70224896	132436704	83679584	77863552
P25786;P25786-2	P25786;P25786-2	PSMA1	90778.7	121906	166198	96462.8	121454	181784	117199	120025	8684.49	147533	73320.9	154802	69631.5	104152	81222	95230.9	74002.8	97881	82969.9	127555	153334	48570.8	27048	5541.38	87966.1	80888.8	258338	236634	57759.9	260561	32308.5	127257	133192	89906.9	26240.2	63180.7	35511.5	188354	95173.1	214453	115466	141139	243849	24330.9	131172	161289	11602.9
P26038	P26038	MSN	467354	494228	298870	191865	285179	194375	210136	422357	304704	246178	254319	281918	205633	392768	206654	163069	248454	665258	240293	427291	299950	249356	282151	245614	302490	210465	213864	237793	215430	275911	219888	232320	224231	311050	380671	242807	477069	275269	360357	302848	323818	1.10959e+06	200632	177138	233843	171254	250173
P26641	P26641	EEF1G	88809.4	31796.2	2215.92	10353.8	11644.1	36904.8	6045.17	5147.95	7913.26	16357.3	5689.71	8778.09	7014.38	1722.59	19048.8	7807.29	7968.57	29894.5	58649.6	11455	20135.2	38019.6	6439.77	14639.5	23490.7	22965.2	67710.6	24036.6	21012.6	6514.12	1972.33	6133.93	3315.54	3929.87	7133.66	1527.21	17294.3	6457.09	11629.6	9427.88	6051.56	21240.3	10428.5	12236.2	21531.3	12146.9	8508.86
P26992;Q5T8H6	P26992;Q5T8H6	CNTFR	4.97395	1.54368	NaN	NaN	11.6748	NaN	NaN	NaN	1.0559	NaN	NaN	12.6478	19.0146	NaN	7.62625	NaN	NaN	NaN	NaN	NaN	NaN	NaN	13.2778	NaN	NaN	4.80121	11.4582	0.0634875	0.00542062	NaN	0.00600589	0.0439845	NaN	13.6895	1.96193	0.0166586	2.29275	0.00750372	15.6511	NaN	4.98048	16.0253	0.0354968	5.7273	4.59623	NaN	0.893767
P27169	P27169	PON1	12026162	7073182	5449021	4.96407e+06	7677896	24914920	7708920	34367016	9373489	4.70258e+06	11040949	8209319	18294704	20839220	4.43303e+06	27374396	16541941	6.73279e+06	13645993	7246109	9201836	16934478	14762747	7.74639e+06	8.18238e+06	13313358	24788690	18583122	18644282	4.43619e+06	13666980	10774641	10548404	11227563	25996280	8873223	23304120	23626800	7.03282e+06	14304060	14416680	17038340	30172028	10060883	26411190	17614246	27619024
P27348	P27348	YWHAQ	3783.23	796.817	556.837	143.097	528.993	15347.4	195.367	500.461	680.691	595.662	857.985	4890.11	407.551	8492.83	1088.87	8211.7	372.328	4215.85	1561.05	1795.44	3637.25	511.218	17948.6	155.939	1879.29	903.832	1.18105	227.799	6854.01	8111.28	1.19602	326.11	NaN	375.588	814.572	603.82	8367.6	3549.21	3142.1	7354.83	1329.4	573.045	358.953	NaN	3387.4	NaN	2153.6
P27918	P27918	CFP	786375	541234	805247	1.37932e+06	326471	434238	547251	426906	670135	679660	600128	366983	451775	493279	274940	575601	363298	485562	461267	398257	344591	512038	521719	419685	602258	345682	829519	2.2015e+06	364687	553073	446536	282121	1307459	410614	1116304	211944	453659	319855	285573	384608	374883	2.25931e+06	1.00109e+06	894179	1.38706e+06	1.14852e+06	835005
P27930;P27930-2	P27930;P27930-2	IL1R2	52979.7	65152.7	35555.5	50508	80584.9	78131.5	43030.2	52823.9	36269.9	71788.4	47831.5	42471.6	54459.6	35504.3	9235.14	37644.5	16453.8	27826.3	94371.7	48675.4	26805	28484.5	32728.1	49395.6	25031.5	64169.8	47266.9	16175.7	31705.6	49729.9	79823.6	57795.1	74218	33722	38969.8	50261	43181.8	42038	73997.6	90882.7	123866	42173.2	67466	19703.1	73254.7	14008.8	44725.7
P28066	P28066	PSMA5	105060	47986.2	142629	28092.1	87023.6	321371	58091.1	56905.7	27650.9	9430.02	43467.7	105511	116835	27467.9	43745.7	74678.8	248156	77083.7	99155.5	106690	34629.7	8750.07	44510.2	21299.3	140015	23354	475195	174635	75085.2	79132.9	121411	74434.7	154983	44177.3	445578	75735.7	16534.2	28644.6	260726	315507	122000	77008.3	65105.1	11288.2	76800.5	49100.9	87640.7
P28070	P28070	PSMB4	28983.4	7976.08	30384.3	14843.6	17013.2	32816.4	2072.98	17023.2	2818.82	1922.77	6745.83	8042.03	2633.17	63360.2	12924.9	65286.3	16019.4	14215.1	10055.9	8386.51	8087.96	6702.25	2232.89	19332.6	18907.2	1309.88	9552.85	4115.71	88531.7	26473.6	4232.27	3403.34	17329.7	11163.6	8348.09	8846.42	6816.27	5814.45	8665.92	16849.1	3040.24	2575.84	5863.5	27646.7	3004.7	3538.59	6108.54
P29279;P29279-2	P29279;P29279-2	CCN2	NaN	1714.57	9222.35	58.216	1088.35	125.827	6764.11	2272.01	2582.17	3226.77	2204.95	293.852	12498.6	249.639	1809.53	3293.91	774.661	94.301	1617.72	449.951	2355.43	388.382	2423.21	2844.58	8460.77	1733.74	503.164	1569.58	3534.85	1564.64	652.487	2539.94	2334.64	17672.8	2587.91	5076.72	410.206	8282.67	2132.13	4335.64	3340.27	38594.7	1120.08	1847.42	3482.94	1179.93	252.295
P29401;P29401-2	P29401;P29401-2	TKT	827670	611990	698604	442025	903631	593517	481031	427799	260238	574587	718215	663218	607100	558086	668507	577484	481729	842044	610894	919486	567254	273472	541430	655437	722558	547560	489194	579691	644178	757136	503104	669924	605658	806968	947840	768268	846418	695578	505504	843110	784531	935491	941354	342674	1.08187e+06	503264	588761
P29508	P29508	SERPINB3	10554.7	7730.26	8107.6	5050.09	5255.64	6312.31	5068.72	8267.77	9166	6653.92	6289.14	5085.32	5961.96	6784.52	8816.36	8882.43	7686.69	5959.84	6739.64	9028.63	9122.37	7753.77	7741.53	4974.45	5258.96	6128.95	5255.71	7912.62	5003.5	6687.53	5064.02	5278.31	5997.47	6765.27	8837.92	10559	7727.1	5974.93	6775.14	9014.76	8894.6	7725.19	4883.22	4225.69	5205.48	6027.86	5457.27
P29622	P29622	SERPINA4	30602852	34051248	18172134	25675738	24216002	33254590	21556168	22918704	33554144	22940458	31855340	32827544	27474936	26744518	19934370	23155266	23331756	24598148	28672996	30390604	25018926	17558268	28347558	24345482	20492878	25367474	30209266	16842200	23952668	19630828	19514472	31594516	25341390	23255468	17471696	18526584	28163282	25553468	16076116	17331464	21722060	29119448	18970038	16170648	16340563	18129410	14652072
P29966	P29966	MARCKS	813.557	1510.04	NaN	1269.52	11791.8	11211.2	70909.8	3913.07	1484.23	13974.8	4611.8	2864.08	2987.46	3381.92	365.765	39368.9	1002.52	2989.91	12810.2	2936.11	3233.63	3123.61	3707.09	8515.43	10087.1	2066.13	2031.69	7489.34	313.332	14580.6	11713.7	4310.9	9539.25	6068.97	339.318	7207.87	9873.42	4870.24	23718	4755.17	2420.16	1064.55	5270.81	7045.26	NaN	2628.34	1376.37
P30041	P30041	PRDX6	320986	315781	238100	439598	544911	249011	123633	158384	497644	347020	241455	365270	248456	269174	228255	322250	153353	391135	275334	506227	233944	226940	314595	339624	366760	113374	211929	509951	474375	319803	373084	255241	347152	387015	634488	352506	606949	246212	712794	186182	349917	1.1299e+06	534310	178915	312807	676679	366832
P30043	P30043	BLVRB	401261	319663	269131	180787	249534	263630	180635	156823	231050	211183	407109	291695	412906	160288	234496	308547	188649	229802	163496	287580	238683	315811	448740	200036	210099	86188.9	165639	154615	202728	181462	126029	230990	114887	230803	384558	146803	200344	160137	264247	81147.3	179323	181761	251963	119624	243456	206679	212702
P30086	P30086	PEBP1	173468	63683.7	79186	69804.7	99732.6	146927	62154.8	71455.6	43190.8	36779.7	41487.1	26219.2	85421	177934	73203.9	74768.6	134346	231373	90322.5	145106	56033.2	73940.1	73274.4	46918.3	77333.1	29386.5	62802.8	48210.6	57792.6	61489.6	73434.2	76878.3	64578.4	108842	225341	72087.4	163583	54183.2	132036	59474.3	50083.9	258167	98977.8	47880	130342	77051.5	96747
P30101	P30101	PDIA3	428293	497084	237693	165317	227676	260567	234616	306291	208278	328016	207917	307263	187024	317454	221811	256241	171849	625339	219810	503854	224486	370970	205324	275835	402121	279496	259188	305032	294498	467133	254094	259209	167468	464971	358091	307186	522764	323680	497033	327949	332443	1070007	299134	210739	293496	242474	355536
P30530;P30530-2	P30530;P30530-2	AXL	92680.8	145928	65949.9	97329	134272	103903	54177.3	79360.5	81823.3	124358	119800	109284	75472.7	121330	120584	66026.8	99596.1	113261	83415.3	74305.2	74606.6	98707.4	122999	70237.7	130025	69038.3	59693.8	111564	159139	69109.8	66156.3	72588	73744.1	63306.5	82095.7	51883	68623.4	65872.3	109126	178697	110792	103891	61575	72611.5	142380	44375.3	84456.5
P30740	P30740	SERPINB1	91587.1	52650.9	30116.2	128399	87213.6	95301.1	260418	45579	38287.1	45452.7	119643	139073	100734	67756.2	31930.6	48099.7	227043	100125	165343	220018	94575.4	76271.8	42140.2	311752	21848	66179.4	103115	187869	64457.8	97543.3	175404	49009	102028	65560.4	199031	114615	141443	54961.8	139251	67546.6	26501	157366	41143.4	103282	180840	18938.1	134309
P31025;Q5VSP4	P31025;Q5VSP4	LCN1;LCN1P1	731.152	708.942	107.414	4813.72	346.638	3910.75	NaN	262.74	771.794	501.209	1229.24	1773.01	1128.83	3134.81	650.925	NaN	NaN	273.219	240.759	589.676	158.119	2.83646	1615.44	NaN	665.857	2222.46	240.151	237.05	83.4911	NaN	NaN	2451.52	4671.09	6824.54	10476.6	167.843	1427.9	1896.77	0.905747	1567.22	409.12	15160.1	NaN	107.033	3794.54	5180.43	NaN
P31146	P31146	CORO1A	484196	236475	258459	63269.4	130604	88037.2	146852	421016	224774	194987	181701	239810	150480	316161	161820	150196	128456	492530	282512	221931	155787	257329	266883	147028	290817	117171	128048	258624	150529	432975	139608	222386	183934	293311	297928	111304	323345	132858	578392	276024	341989	858942	125828	132784	284565	135733	169185
P31150	P31150	GDI1	15408.2	68811.6	34088	33176	107169	19418.9	72158.2	19709.2	49834.6	22788.8	7078.64	26122	23202.8	4552.73	12770.5	96861.3	37828.9	85571.2	32703.9	50357.5	3857.4	39091.2	47297.4	69829.4	67773.8	9478.99	72712.9	51111.3	26572.6	153808	113131	32043.2	51246.6	116910	36881.2	22686.4	53211.7	85682.6	179309	87291.2	89035.8	94249	34580.9	91921.7	138935	18354.8	23169.6
P31151	P31151	S100A7	40026.5	24599.1	87517.2	32305.6	44957.7	77926	47015.1	22847.9	47539.2	36983	60186.9	46428.3	65735.9	15792.5	19548	20297.9	121278	15215.7	22912.7	13506.8	134025	36001	15264.2	32481.8	13449.6	12634.8	69753.2	68058.3	47543.5	92357.7	23551.9	25867.1	103166	31378.2	25769.9	23526.4	47408.3	21631.9	25212.6	29547.1	18383.9	96251.7	110810	17275.9	32498.7	63867.9	43011.8
P31946;P31946-2	P31946;P31946-2	YWHAB	54695	66169.4	25429	9372.77	40027.3	33736.1	61508.2	49319.1	132220	37445.1	7652.99	22772.4	8555.35	15534.4	9690.53	33353.2	18265.6	50944.3	13742.4	90460.8	37624.9	41965.3	35280.8	107111	21771.4	7536.77	53337.3	22131.1	24159.1	41918.5	20471.6	25440.9	53391	14741.1	28006.1	19826.9	33665.7	12263	45932.4	20540.6	35739.6	28209.9	25880.1	12892.6	11850	23133.1	14327.8
P32119	P32119	PRDX2	2297328	1.38055e+06	1.89582e+06	846659	1.23665e+06	1718354	809630	760940	819719	763482	1.69211e+06	1.38676e+06	2.16984e+06	1.11949e+06	1.44565e+06	1.70311e+06	989948	990230	861878	2.40147e+06	917895	1.83434e+06	2.5449e+06	1592016	957882	625305	1.14878e+06	987896	865369	1.00693e+06	922282	1.05896e+06	515209	1.08129e+06	1.20309e+06	1.14359e+06	1.34735e+06	1.19638e+06	1.47861e+06	532179	1.43657e+06	1.01544e+06	1.19519e+06	567512	644255	1.3562e+06	1.58271e+06
P33151	P33151	CDH5	2.32881e+06	1.63082e+06	1.03696e+06	1.04834e+06	2452383	1021354	1.39388e+06	2.09377e+06	1.73187e+06	2.84549e+06	1.9686e+06	1.82111e+06	2367061	1.51369e+06	2226860	1.76379e+06	1.24262e+06	1.35731e+06	1.47318e+06	2.08976e+06	1.18504e+06	1.63195e+06	1226410	1.13895e+06	1.07117e+06	2240801	1.9144e+06	1.51125e+06	1.47431e+06	1.93692e+06	1.15489e+06	1.57393e+06	1.19886e+06	3.14234e+06	1.5148e+06	1.44349e+06	1.46869e+06	2.56483e+06	2.72403e+06	2.08989e+06	1.75117e+06	2.56466e+06	855982	1046885	1.18776e+06	1.02689e+06	2056140
P33908	P33908	MAN1A1	946381	852413	994152	773258	1.2848e+06	949480	803632	775851	732938	1115847	1237721	1197725	1.1658e+06	832294	853530	1.17065e+06	925472	1.01988e+06	1.04098e+06	744387	1.34072e+06	1.11274e+06	1.2293e+06	845984	1.57909e+06	1.03972e+06	1408002	705497	1.10195e+06	728690	902182	1145215	653949	733614	1.16754e+06	887918	1.18588e+06	965655	935964	1.00663e+06	1.08782e+06	595115	1.03807e+06	527875	1.16671e+06	1.01859e+06	1555460
P34096	P34096	RNASE4	22771.6	12177.9	19314.5	101306	43257.3	68762.1	44852.4	26833.9	13901.1	56209.5	29411.5	57709.1	19677.2	44262.3	17726.8	36636.8	43411.9	24894.7	107086	21673	22392.3	60075.2	35158.5	26257.4	63901.9	45325.5	39052.6	101815	23161.7	112359	9131.86	36286.5	64535.9	23505.9	88816.2	37659.6	14022.7	17437.7	68261.1	16264.6	6842.25	216040	35225.7	105658	236977	58624.2	34137.1
P35443	P35443	THBS4	1201117	888761	864248	1.09765e+06	713092	825686	577063	1.10446e+06	968826	788523	1.16249e+06	1.14338e+06	630520	861845	791537	1.03088e+06	754793	741014	1.15259e+06	624234	1.1065e+06	754300	876940	1.10869e+06	1.18808e+06	870465	525603	981850	814326	590706	622856	895417	836372	1.30776e+06	1.3973e+06	958608	1.17707e+06	959037	760920	1055273	962255	1.59555e+06	836363	696790	768027	822604	788218
P35527	P35527	KRT9	2.29355e+06	1.24575e+06	6.55727e+06	3.01239e+06	4.21675e+06	1.16362e+06	2.20536e+06	5.06954e+06	1.14673e+06	29339892	2198609	1.32275e+06	5.01902e+06	1.3806e+06	2.43524e+06	1.70868e+06	936231	2.24892e+06	1.61999e+06	1.72333e+06	5504254	1162045	750810	4.96631e+06	2247941	3.52936e+06	1.15287e+06	1.57312e+06	5304929	10926524	1.63332e+06	982255	1.94654e+06	3.16327e+06	1839790	1.68484e+06	2.2112e+06	1050440	3.52033e+06	2.21707e+06	1.36726e+06	1.07837e+06	1.35816e+06	1.32482e+06	1512164	1.47625e+06	1.01228e+06
P35542	P35542	SAA4	971605	560250	748292	505319	360767	804603	913125	444911	613078	414672	421547	356775	350600	482198	359631	924714	1.49005e+06	749477	771200	772301	556749	1.27718e+06	1.08353e+06	458976	433483	539166	349656	499744	326666	464573	563764	144031	229039	356162	773398	244700	1.06736e+06	596323	359768	640464	598572	247014	604737	327811	702230	395068	473289
P35555	P35555	FBN1	4972478	10573154	3.79116e+06	7653764	8909247	8547673	6.69481e+06	6.67106e+06	7.8803e+06	5383739	6.90113e+06	6348018	6284872	10676804	8004912	7.85619e+06	6774792	9736636	8300518	6366689	6.5806e+06	10963443	10869951	6.96931e+06	7187758	10742521	6.77028e+06	13345000	12922286	15158826	9555643	5.21964e+06	9664699	11119971	18060650	6999696	10970054	9992167	10305004	8017533	10718712	13048241	6.77989e+06	8838822	9822975	9378088	8569628
P35590	P35590	TIE1	793106	571293	760935	1.25539e+06	1.09951e+06	1.02393e+06	664568	497085	883697	434888	647447	2790309	652974	646457	2.2134e+06	475570	1.08853e+06	1.09544e+06	970190	788129	978507	884072	469403	966211	297174	1.29775e+06	109093	698231	1.28028e+06	1.16828e+06	1.23082e+06	406577	497862	280589	142244	111236	998237	239342	397588	573221	332364	551513	932849	427991	301530	1.52398e+06	464200
P35858;P35858-2	P35858;P35858-2	IGFALS	23126816	20703594	14575307	19158504	11124841	16883566	15145089	15865645	17127910	16182795	19925820	15930131	19668252	16329811	18989956	13909665	17774628	16222650	22104370	23150296	24094108	24495180	19113270	12591302	13566809	20067586	25128114	13724386	12920202	18489510	12560406	18866676	21021970	25598500	20638230	8105615	22601256	13355230	21849440	6405679	18753942	19623526	12144127	11492126	9644541	22256090	19227272
P35908	P35908	KRT2	633834	444281	1.67982e+06	593778	1.43955e+06	405270	1.32438e+06	3.07887e+06	276166	2.17751e+06	929687	448308	1.09623e+06	522435	1.93676e+06	723495	493513	453834	404393	242045	1.23857e+06	573885	348672	957705	759958	499618	499138	684651	1.13745e+06	1.58883e+06	498126	445240	734732	640980	1.03111e+06	609357	1.58076e+06	508974	978590	1.04194e+06	320549	220250	239454	1.16068e+06	614836	468809	375443
P36222	P36222	CHI3L1	44495.7	90240.8	140047	85184.9	124832	117646	69011.6	123138	118487	109358	721720	62545.1	59163.7	115064	56162.2	127873	132963	82751.8	60219.9	127285	69057.1	44398.8	202523	152072	90530.4	49433.9	86121.1	1.50387e+06	71332.2	48564.6	533436	308079	49245.9	53886.2	118818	95896	152396	490363	88066.4	2.38471e+06	190729	169184	752351	185093	163011	257161	421932
P36269;P36269-2;P36269-3	P36269;P36269-2;P36269-3	GGT5	3384.57	3408.26	1930.45	1929.12	3208.45	4617.65	4126.25	1904.53	3555.33	4743.85	5183.85	3528.25	3908.69	5338.06	3500.45	3995.06	4012.89	3721.04	3236.73	2831.38	4046.32	2791.94	2618.2	3140.61	2689.06	4550.12	4700.68	1619.78	1623.56	3305.92	2643.49	4638.82	3354.37	3331.26	2650.52	3400.4	3439.42	3214.25	3211.6	2829.38	5447.99	2197.78	1463.42	2811.2	2218.54	2923.74	3241.68
P36955	P36955	SERPINF1	27823428	18004756	28431784	26992722	27062938	45577492	26146316	25257214	26860532	25046190	46478492	37594780	30113260	24073728	29053016	32028086	32784952	29775230	28217014	29217572	28816006	42608704	33523502	39316884	29533948	28874996	29744548	30316694	38324260	17009844	26748224	47179828	31946982	31749920	57542172	25900440	35852360	49227988	23203548	26768978	28537676	89307440	37282216	34293324	39503624	42252092	38564956
P37802;P37802-2	P37802;P37802-2	TAGLN2	949734	613778	211986	167262	165189	275196	225449	343700	274928	203134	114812	151242	98415	662696	107055	196029	180777	1.42342e+06	189052	1.07691e+06	189739	579684	145749	105591	274020	162371	192660	235908	166197	343989	144608	292268	98180.4	304783	715627	89781.1	1.1381e+06	346692	1.16595e+06	468968	338729	2.24321e+06	171868	155268	384366	232179	157715
P39060;P39060-1;P39060-2	P39060;P39060-1;P39060-2	COL18A1	813988	602440	543470	575634	659719	762645	752335	851517	640783	602634	1.09365e+06	763219	674650	564747	926255	302953	637224	567975	660074	864537	682127	879971	1.13106e+06	759451	951908	801836	728219	969724	1.1333e+06	557822	852412	1.38103e+06	822426	755842	3.18777e+06	457308	891411	1.68747e+06	688574	1.35224e+06	603145	4.84798e+06	408230	735237	1.41394e+06	730502	719377
P41222	P41222	PTGDS	522365	281985	465625	444305	509460	465469	352057	517048	400314	526384	1.13672e+06	528544	444193	369660	481336	476459	359632	528403	579641	413142	678781	653005	544872	480883	548050	630389	456758	827547	644776	625703	560003	449983	608870	526880	10069382	534132	670250	877871	589235	858474	510439	7377689	823490	900293	1.78496e+06	826786	692187
P42785;P42785-2	P42785;P42785-2	PRCP	42250	13781.9	7030.67	26133.7	25383.5	27029.8	21258.2	46131.3	13208.1	7861.38	12930.8	11400.1	14588.1	25028.2	10023.7	26787.3	15052	16764.2	23408.6	26752.2	20674.8	11172.2	26491.6	13202	18272	11348.2	7821.9	18251.4	10648.9	2540.06	21772.1	32404.5	7236.66	20402.2	2863.53	32373.1	9390.16	28313	29193.8	7922.9	17910	10090.9	63954	12227.1	3080.7	12002.6	9687.25
P43121	P43121	MCAM	690431	469724	799924	405220	1.41964e+06	500231	744437	928940	517970	646498	639155	593168	779485	409737	788461	412000	595733	422409	426805	438484	754252	579025	568534	741391	744115	491848	490076	486804	449023	528493	628972	635726	619707	718195	517538	775954	805964	800965	793798	896097	447795	697603	423898	384871	824555	317577	495392
P43251;P43251-2;P43251-3;P43251-4	P43251;P43251-2;P43251-3;P43251-4	BTD	4.28511e+06	2824417	2.11742e+06	2702530	2.47146e+06	2.34963e+06	3.07512e+06	2440468	2831926	2.31251e+06	2.15454e+06	3.47313e+06	2915801	2459087	2.57594e+06	2.4673e+06	2.3132e+06	2710400	2.69765e+06	3.32925e+06	3.23663e+06	2817418	2.51741e+06	2.03672e+06	3.31061e+06	2.48541e+06	3.36867e+06	2.73498e+06	2.79732e+06	2.21425e+06	1.71564e+06	2.53625e+06	3.25358e+06	2.70782e+06	3.24424e+06	2.3428e+06	3401821	2.18107e+06	2.14193e+06	1779635	2.98763e+06	2.8885e+06	3.96057e+06	2.82904e+06	2.41045e+06	2.6379e+06	4559719
P43652	P43652	AFM	37032660	29032836	38318652	72289032	40864056	38398456	26774228	25709838	31554490	31629294	34905880	51824792	37260756	23788852	44787428	45695792	35450464	40285492	39113464	34265696	37748144	38535532	33014960	27718252	28613042	30917638	35282056	75152088	32102332	30088096	21959720	25521758	110118496	29292686	55952064	21757862	37446904	32826610	31809568	19579204	38354644	66959148	76105296	53882256	54170128	79696512	71836328
P48059	P48059	LIMS1	11666.7	36427.3	12393.8	4736.41	4482.32	3017.53	882.341	348.398	19262.9	4515.51	6812.35	7410.79	212.981	12422.6	4450.79	3840.48	1651.61	23128.6	23862.6	18294.7	9625.66	6433.15	7611.54	3296.55	11727.2	73977.9	1527.89	2928.49	8208.48	34228.9	5854.87	4773.87	683.76	6331.16	40851.7	172.234	12347.6	4347.5	14722.9	5153.81	2836.16	34265.8	2446.55	8722.48	13617.2	11699.9	16167.1
P48304	P48304	REG1B	2444.13	5043.31	3287.63	3706.25	6434.94	4886.06	4548.33	3095.81	3618.06	4303.61	38906.5	7527.85	3604.85	3071.47	2770.12	2058.97	2008.39	3329.86	3109.03	2035	1915.74	3648.11	3020.65	2680.94	5376.47	4497.08	3558.85	2849.36	2621.7	3961.01	3668.7	3393.59	2890.67	2493.89	2385.7	1891.83	3267.44	2614.43	2471.7	1871.42	3000.95	6017.77	2681.81	4184.56	4429.93	3996.08	10289.2
P48668	P48668	KRT6C	5.05654e+06	3.11597e+06	9206877	6214292	6266081	3.58154e+06	6.14727e+06	9051719	2.89466e+06	9807304	4.19564e+06	3.90432e+06	5.49374e+06	3.6925e+06	5.05626e+06	4862249	3416020	6.18576e+06	4.35177e+06	3.72955e+06	11247747	3.53984e+06	2754774	7389150	4.72644e+06	4270113	3.53689e+06	3.88835e+06	4.04526e+06	6.82705e+06	3.72597e+06	3948874	3.58443e+06	4824090	4.69174e+06	3.78643e+06	4815554	3.39243e+06	4792015	4.3864e+06	3478771	3.54195e+06	2931619	3.64867e+06	4428941	4393534	4783942
P48740	P48740	MASP1	2.23772e+06	1989897	2.06386e+06	3.60749e+06	2.50134e+06	3057544	2.65322e+06	2.23008e+06	2.47632e+06	2.30218e+06	2321680	3.05586e+06	1.69971e+06	1.78035e+06	2749350	2994485	2.10149e+06	2.34437e+06	2.59332e+06	2.27635e+06	2129011	2.25323e+06	2.00913e+06	2.50819e+06	2.01816e+06	2855811	1802191	3.87568e+06	1.97931e+06	2.52863e+06	2.25354e+06	2.0566e+06	4262492	2.02529e+06	3.61959e+06	2.15725e+06	3005810	2.26739e+06	2.22605e+06	2.26908e+06	2.08575e+06	3.6176e+06	4279554	3.59246e+06	3.3418e+06	3542822	2.86682e+06
P48740-2	P48740-2	MASP1	532027	336591	393650	399673	373886	493193	336144	383681	274249	411340	416408	525365	399543	436039	646239	658830	407804	635212	352224	385579	349259	318710	315051	532168	594603	302839	358924	798199	426661	325714	413102	339630	565293	353461	420229	307488	586727	466382	360083	347638	423007	277116	693174	401188	165709	361016	336020
P48745	P48745	CCN3	191994	195768	29897.4	7955.75	2953.99	11442	35099	2031.72	87946.5	7905.09	4181.5	134481	81781	3331.98	11464.3	207906	7757.25	5518.53	43274.7	1309.88	145395	2609.62	5236.28	622.264	4943.98	2863.48	10324.5	34595.5	24292	2988.55	4134.39	9509.86	4.95282	59009.3	24310.7	25955.2	930.202	1378.72	8585.39	10632.1	1530.95	139807	27294.2	40100.5	17761.4	12192.3	322.628
P49908	P49908	SELENOP	5508231	4294707	3.83395e+06	4278381	4.80774e+06	6587541	3795778	3.94094e+06	4422898	5061510	5.20004e+06	6.44284e+06	6386773	3.1891e+06	5.45337e+06	5688200	4393407	3.06852e+06	4536835	4.75523e+06	5521443	4722658	3.36016e+06	5.73349e+06	5.66932e+06	5224221	6511550	3.28737e+06	5632982	3.77974e+06	3.00525e+06	5.11183e+06	4.64102e+06	5.56149e+06	5146689	2.37021e+06	5553218	4198382	4.94388e+06	5529792	4470087	3.9061e+06	4.90869e+06	2.83937e+06	3.05214e+06	2648248	4847951
P50395	P50395	GDI2	201790	131728	163597	235859	343590	220172	301574	178706	192671	212648	169520	207378	120404	220075	141084	106651	179452	453280	165454	223877	138390	192765	214135	144900	212704	171222	200341	195563	270659	238882	335673	185061	198666	218236	494201	121535	240377	184671	233945	214966	117456	490984	355964	159983	278298	236786	205370
P51884	P51884	LUM	41192084	26750858	22972110	25394326	38164416	33331230	21727430	29486514	32351488	25867418	38841048	46558848	24966872	29881182	35115440	28226498	29697736	23758760	32936082	20394656	27894390	22239480	37604164	37768356	27821654	23107020	27630846	31320902	28059488	11095164	20816568	31656820	27058778	24983854	27227076	25229040	25542632	22825186	17362488	27182446	30371746	31752382	25875248	27667826	9789696	25184090	19826788
P52209;P52209-2	P52209;P52209-2	PGD	293263	269436	148987	194405	229185	94558.3	196031	150067	146036	107598	143816	144699	68499.8	253809	113890	201401	69100.1	187361	254107	322572	76048.7	163383	296137	219775	261870	169886	190147	193750	107247	388880	214600	213187	247103	125372	335297	79049.1	189241	57742.8	205955	120313	86930.7	381212	145186	196447	145399	459142	82934.8
P52566	P52566	ARHGDIB	13780.2	62353.1	19517.6	115942	32818.2	32332.5	29764.3	81365.8	37293.9	73713.6	97005.3	43925.6	14090.7	19453.6	23742.8	9048.98	14562.8	94789.5	40658.9	88193.6	22542.2	35405.7	20686.4	30328.7	26479.3	2722.7	2221.07	2872.59	25192.1	8124.47	37209.8	48846.8	7638.31	10525.6	56693.6	13281.1	33429.1	29056.6	68623.9	26861.8	4513.34	87943.3	41368.7	7193.92	9673.43	13124.6	10510.2
P52907	P52907	CAPZA1	28080.3	1677.64	1765.3	7378.51	43282.7	3131.72	27339.3	26638.9	5434.27	9330.54	178412	44321.4	4071.43	3699.62	46728.5	10420.4	36227.5	3542.82	19923.3	14633.8	4091.92	70781	19080.5	1668.26	1736.65	25197.5	25188.8	28717	160642	16985.1	967.703	22706.1	35063.3	36822.2	625.917	27966.1	131064	50398.1	5384.17	22006.2	1334.71	47276.4	40613.7	1620.72	18593.2	10382.5	29823.4
P54289;P54289-5	P54289;P54289-5	CACNA2D1	1.34781e+06	808344	779587	751295	1.85469e+06	652867	1.86692e+06	1.22323e+06	1146519	938558	1.12501e+06	1.17235e+06	619317	1.08106e+06	1176201	1.05343e+06	1.24432e+06	1205062	1.11662e+06	861139	1.15904e+06	1.05987e+06	1.19992e+06	1.01007e+06	990450	982102	858117	930486	913900	890793	762696	1.04066e+06	937208	895035	795972	1.05769e+06	923334	984572	1.06207e+06	1281177	1.03845e+06	922449	1.01081e+06	1.3706e+06	740327	741217	764587
P54802	P54802	NAGLU	1.42277e+06	1.02499e+06	723956	973256	1.06465e+06	967633	1.2757e+06	951818	1.35702e+06	911193	1.07702e+06	1.11556e+06	1.20712e+06	653595	1182479	925181	800097	1.13879e+06	864249	1.14769e+06	1.46595e+06	1.07942e+06	982103	1.04835e+06	1010223	654199	836311	887360	1.49135e+06	761925	1.23136e+06	958402	818627	862374	765862	1.39669e+06	1.48789e+06	941093	1.41024e+06	991579	859850	1.21381e+06	1.4982e+06	574793	882090	962781	492293
P55056	P55056	APOC4	558634	326335	384362	275292	291779	415773	393962	182892	500776	289728	176293	201123	403119	187315	308651	709549	685158	280141	554731	284268	325786	409932	613346	278582	290776	138219	231573	336820	226562	208354	285125	119463	141965	208638	479678	193276	743426	242830	301035	393210	203373	189889	273704	209633	193142	429292	350674
P55058	P55058	PLTP	436835	196636	304317	383992	425485	295400	310147	442867	256174	296831	301496	314942	248295	360987	424017	413214	323202	360784	321716	350852	457511	414313	370086	435065	374165	433154	406851	488044	499985	327974	313051	368009	399058	458926	376832	401460	316515	429235	361348	566396	384213	262639	228873	274650	418179	279113	288809
P55103	P55103	INHBC	64454.6	22357.3	33112	36296.1	38927.9	81746.4	24865.1	41049	61581.4	28559.7	37884.6	39023.9	75651.8	10921.4	39432.5	47114.8	42977.3	42253.6	46046.9	18697.7	65125.4	56935.3	45218.9	30611.1	11171.5	25228	42769	139575	12931.8	17112.6	22230.3	41127.7	121149	39678.2	75784.2	30181.4	49583.7	20929.9	20813.9	16315.2	6948.68	54214.4	13942.5	57905.8	150991	67687.6	75194.8
P55268	P55268	LAMB2	66395.5	62957.2	155133	212285	414822	110582	385187	318252	149061	310236	183490	137376	215381	64056.8	260459	120228	240801	410528	89080.6	57715.8	50730.8	199868	198520	179492	135870	165339	195219	130209	150355	190726	102819	120583	183480	167322	123727	170270	144734	188817	171326	241680	155744	165757	204350	120379	91955	84038.4	91755.4
P55287;P55287-2	P55287;P55287-2	CDH11	11060.7	51045.4	84907.7	26922.2	63683.1	33832	54207	32178.1	20441.6	76657.4	15156.3	44278.9	15939.9	31609.2	39443.2	15561	26581.2	25567.9	54345	15260.3	15987.1	27339.9	31629.7	16762.2	19709.8	63310.5	21788.9	39324.8	297409	55140.7	127847	35467.5	26595.3	29799.9	43796.3	44691.4	30498.6	22920.6	25182.7	23631.2	98652.4	67965.6	47027.9	13840	65020.6	53863.4	104243
P55290;P55290-4	P55290;P55290-4	CDH13	473984	323872	452539	333224	582804	285982	572101	465489	380817	400800	645594	647034	403466	391961	805641	419226	424230	456530	483676	549359	447619	474015	440257	620395	531094	470340	356455	330778	206712	370118	341239	482373	280237	583797	657433	525772	523277	434928	530974	391689	411496	513732	305166	218118	356787	283345	283811
P58166	P58166	INHBE	29977854	30899972	29936656	39430976	76050264	24660754	19661660	5.21612e+06	49907692	20921742	24338860	26138362	27871274	28229236	5.98912e+06	12767554	32298380	26981122	17435218	23879918	24653510	29073718	19709476	15354474	21318044	14580290	14194553	25112228	33123228	18992618	25120666	20453630	23871742	5.68847e+06	4919588	14912731	15461522	40098444	25983504	11849620	24044400	18434006	25413836	10832909	30928928	27450414	37696572
P59665;P59666	P59665;P59666	DEFA1;DEFA3	36845.7	60938.2	72316.1	60565.8	34082.6	6858.04	4053.56	8681.13	4896.17	6951.68	46683.6	11912.7	41543.6	36342.7	15114.8	51312.2	66030.2	44180.1	10718.4	23479.9	17391.9	47701.4	10050.6	28343.2	27565.6	9000.27	9719.61	150235	39394.6	23103.7	32339.3	9084.28	95930.3	19640.9	94062.8	44959.3	26436.5	4642.45	17832.4	4498.87	14585.5	73523.7	108739	80651.9	186762	91294.7	135375
P60174;P60174-3	P60174;P60174-3	TPI1	360851	282959	184648	210996	127869	180185	129964	250383	101743	117679	197959	138934	56445.8	281769	143366	302173	160867	429549	137355	478932	82145	212416	132833	183483	107107	123488	94403.8	149108	117102	134871	104036	181298	173279	145032	143650	85603.8	381913	184917	266705	176611	174295	523565	117434	100090	168213	122116	83647.9
P60709	P60709	ACTB	26889	33879.9	23336	9400.53	9117.62	3847.36	4231.56	16521.6	9235.47	13657	4452	19232.1	1249.55	10665.4	4615.81	3134.62	2528.14	64998.5	3710.81	24690.3	25648.8	8644.76	4312.27	4005.6	57863.1	4210.63	967.408	6546.29	5584.7	39877.5	8861.27	5179.31	22512.1	10663.5	244615	1460.43	20743.9	1880	19737.3	8429.75	3770.06	205210	36306.2	23818.9	42408.8	28972.9	31792
P61088	P61088	UBE2N	83670.5	67423.2	40542.4	21176.5	10829.8	34695.5	28015.6	85703.8	71214.6	102340	137099	104058	23885.8	140265	43365.9	42311.1	56815.2	56777.6	14228.6	88188.4	1605.89	19742.6	38208.2	79671.8	14094.9	83036	68478.1	13299.2	62496.9	65586.4	4533.56	95794.6	6588	27843.4	12013.6	57882.5	28847.4	40323.4	23436.7	14699.5	187121	67799.2	10862	11314.4	13511.3	50932.7	15190.8
P61204;P84077	P61204;P84077	ARF3;ARF1	69315.6	55146.2	40221.3	22543.1	30179.5	29861.4	58458.2	41681.6	27562.7	21579.4	10993	49997.8	29292.8	34007.4	23489.2	34746.7	14316.6	63718	18050.8	20569.4	45560.8	29227.3	75368	22934.8	51638.3	26298.1	51735.4	89615.4	24374.1	24782.5	2768.87	6916.5	28002.4	28858.9	89377.6	27666.3	36423.8	58229.2	7501	13544.4	20262.4	80909.3	24241.5	17682.2	20168.1	44905.1	107979
P61626	P61626	LYZ	753319	794567	692460	1.03503e+06	703288	699370	715400	541300	807308	769844	1.09611e+06	1.06221e+06	946983	848873	791174	436088	629383	1.01771e+06	569886	704972	558262	917301	1.0925e+06	782523	874803	898328	763188	1.45753e+06	746061	650311	678847	707144	1.28144e+06	913009	6.83399e+06	660486	1196890	2.10948e+06	925918	1.31908e+06	831360	13709723	1.81529e+06	1.31919e+06	4.24745e+06	1.25414e+06	1.47401e+06
P61769	P61769	B2M	470.035	NaN	166.852	2811.02	921.698	3514.39	1139.98	0.534119	1171.61	6631.51	12334.3	4056.08	125.709	1021.59	1025.13	583.155	313.454	124.728	NaN	NaN	0.860744	2532.58	812.863	NaN	1570.72	382.456	178.236	40578.2	1530.9	1717.18	5448.86	656.004	18155.4	2025.04	421389	NaN	4277.75	102.597	0.94804	258.561	2170.76	533203	6178	32460	126762	25841.5	47807.2
P61981	P61981	YWHAG	27882.6	29296.5	20753.2	4094.9	339866	13674.5	524705	21785	14111.6	132246	23924.4	179071	648.643	24133.3	9344.68	12554.8	260592	42420.6	10185.9	31946	6884.91	17677.3	10082.6	9108.84	21447.1	6243.93	2988.17	12050	7828.95	19385.8	8671.02	11952.8	4674.55	14310.5	14461.3	6954.47	16050	12002.2	27692.5	7271.95	13982.5	45017.2	11131.6	4160.23	18158.7	7857.91	12688
P62258	P62258	YWHAE	739488	494821	393315	385802	323792	145728	442886	319786	212440	364672	187296	572479	272395	523097	304882	414893	172208	302064	420299	383219	220880	528917	182721	220114	462123	150508	346140	309763	607137	344555	369179	554749	347274	370927	371264	612598	252537	335875	378271	429286	414493	536681	727056	326056	486291	543640	484576
P62328	P62328	TMSB4X	58879.5	51004.3	69961.8	34031.7	37207	41753.6	54597.2	78462.6	41736.9	57604	34528.5	69912.1	17865.6	64748.8	28585.2	47446.7	40125.7	157601	35327.6	57343.9	35087	60536.2	44700.7	29759.1	75953.2	25574.3	24404.5	83622.9	64459.4	134204	36561.2	44640.5	29331.2	106603	70960.1	36721.3	89630.3	122313	362112	131031	56179.4	296132	26186.5	35008.1	161097	27735.8	19422.9
P62736;P63267	P62736;P63267	ACTA2;ACTG2	3.04813e+06	3.0504e+06	1.96376e+06	459525	728263	481590	870183	1.50696e+06	1.23246e+06	1.42959e+06	599953	1.80137e+06	112079	1.37542e+06	669386	807938	742953	6.29001e+06	688622	3.35842e+06	1167145	1.97008e+06	836832	880541	579764	650434	389476	1.38315e+06	972827	4951972	992237	757924	594974	2589217	572468	432701	3.46497e+06	949830	2898315	1.6831e+06	1.12128e+06	5358972	924995	770055	1.44083e+06	1.0721e+06	868272
P62805	P62805	H4C1	110578	100498	91988.7	96911.7	198194	85132.9	59381.3	43842.5	138968	65980	91370.7	126361	43491.6	51655.8	77232.8	124743	90772.6	59200.4	30126.6	50711	131728	132304	180981	133906	171917	71695.4	165807	119986	105602	140136	108630	129276	61337.8	73973.5	97301.7	84791.7	105034	109068	60499.6	83342.7	103991	108917	117474	85445.7	132803	69077.6	82849.3
P62937	P62937	PPIA	348893	450456	246063	70470.1	213429	231843	164505	211065	170712	157626	217901	172459	95000.8	211661	83045.3	226267	185622	452024	176250	343062	148085	251326	118672	142985	202231	123499	122205	202234	190626	307597	75894.9	220535	114701	129876	254014	202460	363238	163250	370821	256714	231326	602480	112780	100621	96392.1	152286	165037
P62942	P62942	FKBP1A	107279	24760.6	48374.9	39995.6	63973.5	85149.3	14037.4	27110.1	23305.2	31837	27048.2	14957.2	37228.2	20623	46996.6	10930.4	26658.6	47212.6	16801	94019.1	59575.2	36823.5	31659.6	41709.1	20339.4	1306.45	18087.4	86398.9	15540.6	2961.69	51741.4	8918.12	13199.4	20531.1	64719	11370.3	20510.6	1315.27	32688.1	23439.8	17664.5	24108.8	24728.1	24639.4	54027.4	22416.6	8334.33
P63104	P63104	YWHAZ	1.2046e+06	1116547	658146	463878	212722	450069	323815	654229	434175	443701	317248	537227	152587	789414	191068	317966	278501	2.41987e+06	341696	1.25819e+06	322778	614336	208075	242108	766991	237440	250850	485172	264823	1.03157e+06	376095	473638	242720	612508	640271	272075	1.44036e+06	397166	1.59313e+06	599940	462747	2993593	374770	344131	434774	389415	331933
P67936	P67936	TPM4	728633	776847	368026	181267	240138	296293	219147	275050	261926	298109	174688	336905	170938	477458	215640	291793	169979	1.1613e+06	264613	787952	264708	590949	156637	216173	316894	212272	250123	331773	301120	855966	308824	338395	182559	551626	427098	98432	1.17601e+06	375844	1.08191e+06	316054	314220	3.0232e+06	268574	227174	491534	418815	233005
P68366;P68366-2	P68366;P68366-2	TUBA4A	26656.5	36993	23388.4	27763.9	22140.2	31181.6	22146.3	37065.5	22798.8	54503.2	39945.6	26562.8	26074.5	24517	18452.2	24823.8	45497.6	22285.4	26746.2	224473	20284.9	26138.5	31439.2	37203.3	28769.2	12955.4	21664	40543.2	19119.8	58382.9	46639.4	38427.1	34777.1	33942.6	17084.2	32822.5	27765.6	20054.4	19122.4	60997.6	20354.5	19207.6	31123.8	23860.2	26887.1	25564.6	41216.2
P68871	P68871	HBB	1904806	500361	617775	530697	965995	406696	511969	359252	603834	6562422	710989	596295	1.22809e+06	412636	820295	837995	427748	362648	342422	846325	412058	584624	664579	462429	465089	202210	399002	524691	441232	431402	635264	317895	227003	472463	630548	468505	578938	427536	325430	244624	563547	273130	1.2947e+06	295807	459612	471678	480202
P69905	P69905	HBA1	2.89289e+06	1.85707e+06	1.1094e+06	1.45802e+06	1352598	1.32461e+06	972693	1.37496e+06	1.07805e+06	2.47642e+06	1.68365e+06	1.68413e+06	1.54484e+06	1.53032e+06	1.67716e+06	1.41019e+06	1.18156e+06	903981	977307	1.36356e+06	1452341	1.41866e+06	1.44983e+06	1.1676e+06	1.03996e+06	593573	1.05396e+06	1383921	1.05832e+06	795634	747137	762014	1.09879e+06	1.33439e+06	1.18039e+06	1.1199e+06	1311607	897187	1.29689e+06	961804	1.00001e+06	1.19597e+06	1.7846e+06	1104431	1.32129e+06	1.30596e+06	1230113
P78324;P78324-2;P78324-4	P78324;P78324-2;P78324-4	SIRPA	19728.8	9328.98	27447.7	26163.5	50281.4	47279.1	4249.61	15387.7	334547	9169.12	13449.8	77698.9	25235.2	12350.6	35787.8	29912.4	54539.5	9996	36125.9	40210.7	35436.6	28039	44999.4	39708.4	26727.2	92232.5	56147	17723.9	16442.9	16534.5	56998.6	54348.7	11339.7	72147.7	44064.2	34761.5	14368.3	16082.3	36585.9	11731.7	38446.2	32604.2	37405.8	10767.3	32796.8	246712	5415.03
P78385	P78385	KRT83	564961	280808	317680	296572	3.01479e+06	259620	314167	321415	229230	308305	292223	311154	308422	354827	306535	6532789	233155	380822	305436	215462	257827	188388	244828	8038425	298164	353000	296157	279723	301473	321484	356538	347749	260168	276501	253352	207551	237563	370539	302943	209443	198731	301930	265673	286883	356142	292038	323692
P78386	P78386	KRT85	4050.44	2788.74	3531.11	5535.15	69057.9	8430.89	6144.67	4678.21	5668.17	8068.9	7553.21	7314.72	3223.11	6035.86	4238.58	119918	3864.94	10036.8	5348.72	3688.54	4526.52	8399.49	4913.13	96291.2	9009.88	7586.89	5221.11	6979.31	7015.91	7812.2	6186.64	6273.04	4755.19	6127.12	4406.58	6220.82	3529.96	2846.29	7526.08	3863.27	4515.6	7962.54	4986.9	6173.25	7039.02	8063.75	5690.9
P78417	P78417	GSTO1	208909	164171	116323	117931	130961	192534	67469.7	140460	123780	90351.5	89414.8	145425	58055	159681	132687	163001	26855	365477	103170	318850	55059.3	186840	76312.7	99402.2	161213	58337.8	86183.9	208451	72924.2	104456	118460	101349	66110.4	117830	218981	108427	232058	87497.4	175463	84038.4	203446	549358	115615	112576	200644	153609	186395
P78504;P78504-2	P78504;P78504-2	JAG1	168.639	127.71	266.175	489.574	NaN	NaN	126.835	160.904	156.822	NaN	241.844	86.9432	99.7976	429.266	NaN	NaN	NaN	136.612	254.139	100.054	68.375	195.152	262.029	293.617	59.1538	NaN	281.462	219.431	NaN	NaN	0.717796	NaN	335.966	112.92	1011.27	NaN	314.517	NaN	126.953	NaN	0.834967	1467.95	348.583	1002.39	1889.17	NaN	905.026
P80108	P80108	GPLD1	9665492	7.31418e+06	7.33243e+06	6469217	9664218	11578499	11200446	9836464	10514301	6.15704e+06	8.37244e+06	8964866	9256542	9351333	6.31297e+06	11862436	8608629	4104708	9061425	9468700	6.60853e+06	7553579	11134776	8749784	7426970	9162889	12815294	7776952	8999000	5995483	6.04274e+06	7.67361e+06	6120617	6363485	5036345	9706544	14965362	9835939	6624468	6.26102e+06	9706016	5.96041e+06	8872061	6562987	5677197	6.59563e+06	8219766
P80188;X6R8F3	P80188;X6R8F3	LCN2	3.06475e+06	1586879	2.89833e+06	2.47768e+06	2.4996e+06	2.91429e+06	2.58449e+06	2003749	2.19007e+06	2355392	5550716	3.64787e+06	2419587	2.6837e+06	2.72005e+06	1.5339e+06	2.06626e+06	2318073	2589307	3.16216e+06	2.59634e+06	3.80934e+06	2.18334e+06	4.14829e+06	2.18168e+06	2.33276e+06	3.28131e+06	3.43567e+06	3330393	2.21331e+06	1449431	2.24527e+06	2.70786e+06	2.57006e+06	14929194	3254668	2.99788e+06	4.68224e+06	4.47271e+06	2768375	2.12878e+06	33121388	5767504	3.78671e+06	7.25957e+06	4296651	7.91617e+06
P80723	P80723	BASP1	24358.7	39626.9	8822.22	2706.87	17307.2	6011.96	11216	8270.8	1826.14	6136.61	21375.1	10221.9	18276.2	18257.5	7849.61	45890.1	13784.5	10421.1	20153.4	11854.7	8108.58	23903.2	14823.9	16370.6	11685.7	22121.7	7120.87	22304.3	12472.8	7788.7	2425.32	21063.7	4932.69	59639.1	1833.22	22960.4	9794.67	42314	24022.2	36361.5	14793.1	72588.9	2261.88	5231.25	29103	1230.03	1241.57
P81605;P81605-2	P81605;P81605-2	DCD	32723.6	4216.92	86463.3	21220.6	21511.6	8029.53	52895.4	60051.6	124818	145753	34323.2	67774.4	12880.8	27052.7	25747.9	9701.09	34002	18647.7	12013.8	10714.9	18784	11863.3	6630.96	14092.5	159082	33813.1	14482.1	3081.75	21359.6	88721.5	14247.4	7513.35	20702.1	7833.72	12975.9	16961.9	3656.97	4131.08	23405.4	18173.3	5559.18	62816	5240.29	1778.91	7731.79	3075.02	23776.5
P98160	P98160	HSPG2	1.31121e+06	983559	987118	1.66935e+06	1.35577e+06	928052	1.09774e+06	1.3305e+06	1.46095e+06	1.28667e+06	1.25493e+06	1060986	1.00944e+06	1.1374e+06	1.19622e+06	952684	1.18649e+06	1.04861e+06	1.53124e+06	1.24246e+06	1.32131e+06	1.12994e+06	1.2142e+06	1.25997e+06	1.25738e+06	1.06352e+06	1.18731e+06	1.39062e+06	1.23756e+06	1.39138e+06	1.34949e+06	1.10555e+06	1.32822e+06	1.13619e+06	1.66278e+06	1.49781e+06	1.37734e+06	1.38617e+06	1156381	1.31484e+06	1.26172e+06	3.32035e+06	1.07387e+06	1.41338e+06	1844056	923719	1263908
Q01459	Q01459	CTBS	449519	257168	259340	172089	278404	428325	337355	223774	328254	156905	488028	282079	341844	336439	174515	293381	290029	313145	293268	187207	244810	198557	260471	236258	190142	244075	315582	259143	250814	264570	257837	362689	156355	285618	254999	274337	318187	407296	320958	181753	320694	247861	203310	192863	159938	176286	372397
Q01518	Q01518	CAP1	811293	875510	486912	197590	317763	332737	319363	315491	309147	255033	446105	276998	303116	449078	287947	565654	411970	1.28695e+06	225415	815961	308650	641320	230668	439055	594782	318862	315462	542139	208246	620589	482136	666384	275797	262841	617302	273051	1.0278e+06	235263	987967	532639	312401	3.00248e+06	372173	231929	608918	346645	281443
Q02413	Q02413	DSG1	136162	20901.1	41111.6	186667	31069.9	76651.6	396102	115986	58065	384478	72145.3	6156.98	50172.9	13846.6	68434.4	70318.3	68259.6	11897.7	121563	216356	21397.8	54707.8	88562.9	275174	40413	39315.2	62524.6	586148	38763.6	107110	14328.6	33513.8	57544.5	45110.5	17341	12425.8	27696.2	51253.2	578680	12178	16923	101541	53230.9	5970.25	64921.2	5636.79	17680.9
Q02747	Q02747	GUCA2A	98534.4	32155	243670	293075	64764.9	55713.4	33178.1	60238.8	106675	164858	36152.3	29229.3	151815	101724	292517	352338	56413.4	90069.9	53346.7	100646	170157	9146.38	79283.9	216445	127705	38641.1	1876.39	21664.5	27307.4	17934.5	21167.7	24135.6	11936.1	34172.1	166087	30031.8	45878.8	83785.7	279960	62488.7	71504.5	391500	86415.8	35839.8	72021	132.638	11710.1
Q02818	Q02818	NUCB1	8633.86	14373.4	10368	19239.7	26432	19758.2	18139.7	12789.8	14013.6	16193.2	28555.4	22341.6	21059	14724.6	14119.6	11143.1	23190.1	21580.3	10761.5	10725.6	6232.31	15485.3	16109.9	7696.03	20646	19676.3	30136.2	26092.3	14086.5	33200.1	20298.8	32153.2	12626.2	23142.6	14841.6	8445.39	5316.7	22985.5	13818.3	19876.6	25090	14846.5	15506.7	10546.1	33544.8	17226.9	15516.1
Q03167;Q03167-2	Q03167;Q03167-2	TGFBR3	17026.3	7115.1	198154	11182.1	34073.9	112992	78397	78668.2	8225.89	47287.2	73741.3	16568.9	47730.3	29707.9	7927.72	22938.1	9856.35	17661.5	17193.8	32095.4	10069.4	48362.2	34662.7	18958.8	2722.3	35392.6	14486.3	44150.6	30087.1	45256.7	27361.6	102215	29972.2	7320.91	39961.4	248370	57691.4	46833.3	20137.5	32508.9	19755.4	126529	13706.5	10964.8	124983	24549.4	7693.18
Q03591	Q03591	CFHR1	10214938	13737692	18243058	50304768	12451443	12003303	14011495	17867648	10876412	18023298	17461484	17789746	14300750	12181488	12116544	15278583	19048158	11691190	15918111	14937636	17187070	16309024	13804785	12208971	17473918	15137359	17776130	71072824	24179244	16698208	16515509	16906866	49843704	14106689	41526848	13024865	18624792	17534932	12511835	12021993	17069096	59107632	48689504	43308592	82068376	58727708	121919512
Q04446	Q04446	GBE1	65459.6	912.836	846.907	32651.8	37395.4	1100.74	19902.9	199960	35373.2	2756.79	772.106	77252.2	74867.2	4385.26	74411.3	2507.39	13831.2	8195.79	42365.9	10042.1	6050.77	8656.48	9467.96	1422.37	3938.63	30296	2225.49	3356.57	1178.51	37455.8	1398.21	181.293	2435.81	NaN	10817.2	1596.94	206.266	1582.66	648.017	8567.03	910.309	1607.49	3748.23	15012.7	6720.66	3206.16	1451.04
Q04695	Q04695	KRT17	27713.7	46270.1	31975.3	36479.6	35480.1	40497.1	24157.5	34173.5	22186.7	42298.8	49948.7	29583.9	20337.2	28447	15475.6	13453.6	24997.9	25004.9	21719.7	18581.3	167757	24584.1	41652.4	41361.1	26855.7	44002.9	37447.3	35256	31870	47713.3	31912.6	24016.8	21847.6	25085.8	24422.2	22381.2	40763.5	22613.8	23006.4	14599.7	24637.5	36664.2	38390.3	40226.6	35501.2	45114.8	20379.1
Q04721	Q04721	NOTCH2	103561	99158.8	264376	89772.6	90140.1	77058.2	122822	101597	173457	83095.6	55639.2	84833.6	63276.6	125131	164028	139039	46657.9	101037	97170.6	112974	129705	56387.5	30890	251150	180686	129676	115004	422274	53616.1	78748.5	202625	187514	210589	144447	119702	103394	65823.6	52277.6	103146	142202	49288.7	80800	151451	123850	211835	43609.8	91397.2
Q04756	Q04756	HGFAC	4.07073e+06	3.63724e+06	3204040	6.79029e+06	3.92105e+06	4.07581e+06	3.82035e+06	4147419	3.81183e+06	4.20256e+06	4701117	4.11491e+06	4759790	3.65377e+06	4813416	4605835	4.15002e+06	5.48331e+06	4.83768e+06	4371796	3941451	4092721	2945865	3.58014e+06	2.83201e+06	4.61518e+06	4.18499e+06	7036089	3.38791e+06	3.27184e+06	4.86983e+06	3.9265e+06	6.42489e+06	3900716	5997898	2.58304e+06	4.03553e+06	3.89851e+06	3.78593e+06	3.06254e+06	4.01921e+06	3.03847e+06	5254497	5778745	5.49967e+06	7.71009e+06	7.04533e+06
Q04917	Q04917	YWHAH	36788.6	24283.9	10775.2	11508.6	48797.6	11078.3	8914.05	26651.2	6735.07	24096.4	67711.4	55559.3	375.002	17965.5	1717.14	2945.18	45171.6	30975.6	5023.03	109626	26028.3	14031.5	49351.4	4168.01	8224.23	4654.17	174.974	24854.2	154.516	34613.7	1297.85	7416.95	15461.8	146.293	24133.5	12608.3	8029.14	19.8175	79814.1	467.277	7486.48	71827.3	4534.67	71042.1	16959.8	403.051	6841.45
Q06033;Q06033-2	Q06033;Q06033-2	ITIH3	10004792	31686106	21451988	15800724	20139706	12387498	22542696	18119786	12517315	12949893	17795286	26665730	17562776	19256312	15139872	10464507	16037167	15324006	15528530	13406310	11909206	17023976	18383456	12320616	18122252	15125148	20310266	6084397	18364000	15046293	21746670	19842142	13339240	19729584	8747039	22619594	18597296	12150683	17154202	27099846	9748477	9650236	8587929	14745968	21524088	13390756	26509896
Q07954	Q07954	LRP1	1.59076e+06	1.16035e+06	1.29871e+06	1.35716e+06	1.76482e+06	1.44821e+06	1.86455e+06	1.72305e+06	1.4841e+06	2.05905e+06	1.77463e+06	1.46557e+06	1.36965e+06	1.93628e+06	1.58275e+06	1.42153e+06	1.47964e+06	1.52806e+06	1.65649e+06	1.04279e+06	1.30455e+06	1.41302e+06	1.682e+06	1.3977e+06	1.6029e+06	1.98057e+06	1.44645e+06	1.42009e+06	1.17136e+06	1.48286e+06	1.27904e+06	1.80103e+06	1516424	1.60191e+06	1427463	2.04717e+06	1.52707e+06	1.69743e+06	1.76547e+06	1.82553e+06	1.64192e+06	1.0701e+06	1.5116e+06	1.72592e+06	1.73425e+06	1.31629e+06	1.70935e+06
Q08043	Q08043	ACTN3	49152.3	42597.3	68732.5	92014.8	88566.6	2627.43	124912	88371.1	37695	63649.9	81598.6	115274	96319.2	86842.4	76617.8	1193.85	63520.2	29583.8	76974.1	39512.3	62902.4	95354.6	36822.2	89491.8	2504.75	106345	130121	100514	128738	59145.5	54648.6	99663.9	110982	155925	48906.2	1277.5	74160.5	817.653	81381	1313.6	75132.1	98676.6	83388.2	48151.7	102481	79788.1	29744.5
Q08380	Q08380	LGALS3BP	548600	522198	792775	258581	1.24209e+06	740248	734411	577882	1.003e+06	701050	373980	660417	454229	692063	359151	748565	1.50039e+06	764776	468125	340353	709572	723807	662158	644848	1.29981e+06	801169	577251	976700	905978	487644	1.001e+06	717654	569592	450632	720523	1.32492e+06	320774	410266	968102	2.87091e+06	911162	271127	909377	956880	589439	436656	1.03714e+06
Q08554;Q08554-2	Q08554;Q08554-2	DSC1	2262.66	21.8189	874.959	66105.3	31732.5	31564.5	6750.87	20733.6	8984.8	86590.5	13101.8	9130.56	9523.99	652.556	25582.8	268552	77617.1	91120.5	169599	17051	19710.2	49853.6	110409	174610	13949.6	6719.58	6079.5	13782.6	7361.86	64651.9	2503.98	13549.9	8250.97	4476.89	80599.2	91309.6	26201.6	5408.57	11175.9	11382.1	3069.4	78966.4	20926.8	12638.7	8288.08	36091.6	2256.62
Q09666	Q09666	AHNAK	3.06322	NaN	1.4757	NaN	0.0180399	NaN	NaN	NaN	NaN	1.11216	2.51128	NaN	2.08604	NaN	NaN	0.012866	42.6798	NaN	NaN	NaN	NaN	0.0134094	NaN	NaN	3.66939	NaN	NaN	NaN	20.2685	NaN	NaN	NaN	NaN	NaN	0.0635589	63.1106	0.0164634	11.3284	NaN	70.105	NaN	29.9116	0.0461544	NaN	NaN	6.41837	3.9515
Q12805;Q12805-2;Q12805-3;Q12805-4	Q12805;Q12805-2;Q12805-3;Q12805-4	EFEMP1	734862	546913	576002	1.57928e+06	1.35198e+06	758175	594812	929888	901070	827067	901160	695050	704107	814038	425084	707029	629551	722679	720167	531965	827644	696322	545082	782512	411992	561883	787823	3.10923e+06	890266	552748	832046	667421	1.63243e+06	488270	4203599	780532	708142	571760	698419	1.49706e+06	705827	4.50216e+06	3.1828e+06	3.57064e+06	3720435	1.82543e+06	1.64719e+06
Q12841	Q12841	FSTL1	33178.4	47429.1	57870.2	84514.6	69907.1	74788.6	95995.1	106571	65042	59071.6	74262.3	65379.9	37831.9	47485.3	59833.7	29840	32698	47147	54463.1	43706.8	23628.7	92258.6	67567.9	25944.7	71834.6	45248.3	180391	102144	59355.5	103084	159750	43237.7	97451.1	66363.6	70611.4	30094.9	72505.2	57911.6	37892.5	40471.6	50004.4	133529	98058	52389.1	73139.8	45168.6	62706.5
Q12860;Q12860-2	Q12860;Q12860-2	CNTN1	344528	554884	398900	275785	739149	392796	422037	670579	400740	580419	608068	474081	369011	507845	622356	372472	468328	389437	571602	366578	610074	381597	505932	371161	367099	453819	445199	247127	313586	299869	352436	552692	190963	399621	257431	229925	444716	319078	463193	485706	521984	265326	289505	301554	221050	215706	214632
Q12864	Q12864	CDH17	7850.78	126253	90101.8	42353.8	318770	21856.5	96014.1	92136.4	65338.7	92775.1	92466.5	105670	109009	21487.8	124768	43456.5	55521.5	28964.2	27103.5	48772.5	159098	88474.4	22675.6	114179	129512	17970.9	33977.4	65321.2	28178.9	140042	52425.6	23892	39229.1	21113.5	91245.2	36387.6	50303	42615.9	41265.4	67956.7	20931.5	34915.6	33880.2	16392.7	42243.7	81315.4	90457.2
Q12907	Q12907	LMAN2	177913	74772.5	109867	143275	117602	105204	104381	112561	105900	108379	159291	166595	66678.7	121228	85831.3	85523.9	132579	126114	86960.1	59624.4	59179.1	92953.6	174292	135082	118327	125112	139901	161452	86170.2	60552.5	99461.1	83985.6	73025.7	74635.2	87529.9	69348.6	88131.1	144781	86181.3	97481.4	83037.5	122308	90137.4	84387.4	124036	98188.1	112045
Q13093	Q13093	PLA2G7	474349	277804	469471	471285	456029	250462	194479	315924	575200	189172	359851	194062	181536	315691	192306	479446	231879	381578	153369	198058	201573	316118	218234	165367	254276	206705	193730	242287	252974	241998	207393	147157	160831	111630	190340	199871	104175	270841	318454	219814	353298	152698	77987.3	93829.9	218887	225922	121941
Q13103	Q13103	SPP2	46455.5	2425.29	22035	121863	40904.4	51038.7	88488.5	5178.49	67789.3	22798.5	7222.85	238770	12094.5	53997.3	19653.1	12075.3	47359.6	31733.2	7567.03	13204.3	30350.6	33958.3	21109.6	48206.5	9739.7	12364.7	16495.6	106121	63342.5	34505.5	35188.2	27655.5	65809.1	5136.58	14019.5	40411.7	31237.8	9768.66	5890.89	62851.9	3122.13	33013.1	39194.8	169836	81107.4	81985.7	15739.5
Q13201	Q13201	MMRN1	109099	120354	69992.9	100734	78573.2	92844.7	91538.3	130248	97756.8	81883.6	193855	41339.8	100840	57319.6	65613	56199.2	53294.7	106308	74461.9	78330.2	77650	67046.5	87410.1	45042.4	94806.8	62572.3	61022.7	126760	89513	123561	49462.9	48794.7	23867	54372	99283.8	110426	86470.9	84327.9	105948	63015.8	58241.9	366471	63936.1	65802.1	237590	12809	81772.4
Q13228;Q13228-4	Q13228;Q13228-4	SELENBP1	6.55385e+06	3.0519e+06	5278507	3.42046e+06	5789132	5989562	3086710	2.80188e+06	2225807	3.9108e+06	6.48674e+06	3.18296e+06	5200786	2912871	3.94608e+06	4.13167e+06	2806456	2.53256e+06	4.25117e+06	6394881	3.27786e+06	3.51324e+06	6685647	3751482	3697975	2.16187e+06	3.602e+06	5.68988e+06	4.79963e+06	3.30941e+06	3900810	3.03023e+06	2.43782e+06	3052601	4.02614e+06	4212350	3.40239e+06	3.95853e+06	3937604	2.13224e+06	3.9657e+06	4.33382e+06	4790595	3.08749e+06	2.29618e+06	4227914	4.62557e+06
Q13232	Q13232	NME3	294863	205287	252882	85539.3	187201	26851.4	112576	304426	274021	163025	1.91552e+06	354347	102677	144293	179291	255708	125817	205980	108774	128265	416565	177035	489573	98414.9	150351	94900.6	114450	128063	181287	129877	123399	124007	102049	143810	112431	302088	477424	158172	130596	91349.3	259293	211477	197522	219186	272970	56252.1	172316
Q13308;Q13308-2;Q13308-3;Q13308-5;Q13308-6	Q13308;Q13308-2;Q13308-3;Q13308-5;Q13308-6	PTK7	27043.1	14420	31252.7	13560.5	46408.4	18627	7608.72	21090.8	15240.3	25644.2	37398.8	24278.9	29288.1	17682	12658.4	15867.1	22263.7	16753.3	114979	15728.3	38336.9	5124.31	15607.8	23933.5	55717.9	9609.37	14083.9	22094.5	20832.7	109612	9162.54	34418.4	47499.4	14872.6	25353.8	17094.8	12663.9	8922.26	49619.6	22848.2	8741.35	4196.07	23833.4	17769.8	146057	16814.5	23742.6
Q13332-2;Q13332-6	Q13332-2;Q13332-6	PTPRS	150440	92448.1	94458.5	149661	195529	87957.4	100491	137087	127691	138190	191698	106548	105003	103305	156657	101948	145211	108205	115489	69768.3	193980	96480.5	75676.8	157052	274230	107936	95950.3	77290.9	105696	137033	139559	99306.6	88502.2	114499	130975	85751.9	138254	104406	85499.8	103928	67659.9	163690	107491	140001	80745.6	106277	102668
Q13508	Q13508	ART3	352966	95600.6	341588	261884	151352	150149	346102	205191	264557	273001	509612	195008	247913	200949	288963	240663	170818	116959	358120	317467	199338	468062	192565	458481	167630	124482	106969	129265	231426	197604	218862	164693	97916.2	237364	317266	221953	209953	275630	264509	379806	128729	1.85545e+06	166867	217741	956164	105161	200142
Q13642-1;Q13642-4;Q13642-5	Q13642-1;Q13642-4;Q13642-5	FHL1	15459.5	13454.3	14968.2	12115.7	11661.3	11766.3	7583.66	11267.1	10615.6	12029.4	10063.5	8659.05	7121.95	9466.25	9733.29	9795.46	11714.1	9181.32	8114.67	9786.44	11799.1	13572.8	10194.4	9483.2	12049.8	7607.4	6378.1	17065.4	8649.51	12534.1	8019.21	6895.7	8057.02	12769.5	8533.94	10069.3	13460	8714.98	9591.82	14257.5	13346.8	25908.7	13368.4	7399.68	8963.72	7538.14	5697.94
Q13740;Q13740-2	Q13740;Q13740-2	ALCAM	381097	622506	615953	480535	602947	522234	647378	369417	472410	330840	505494	426984	408066	676446	451145	396666	458982	471455	452656	445475	514680	390562	659749	572428	353023	375995	466114	581215	332295	428435	583445	467447	355065	472270	485496	500917	228650	258876	553266	476651	454562	517581	619335	255789	443746	322539	309005
Q13790	Q13790	APOF	302622	135421	186857	359936	78025.9	40326.8	108394	269484	262939	90126.4	373344	150417	480520	140183	432850	195998	159272	151794	322659	244526	133365	141061	294520	249108	31986.9	325050	261150	30259.4	111845	334171	104280	76062.6	20896.5	109387	26520.5	299129	90192.4	141481	116789	130531	245781	99785.1	58547.4	63895.2	346648	18417.2	101932
Q14019	Q14019	COTL1	148450	201809	123441	72888.2	133118	234753	76949.1	186956	123821	137406	181746	178583	72641.9	103879	50282	92659.3	125726	355571	192793	131395	53498.5	162181	237979	92689.9	169303	62009.1	124230	230350	54991	164199	75501.3	115769	191944	72464	178019	90657	276885	98467.4	309319	106929	234353	405111	40370.9	92744.2	133797	60644.8	149619
Q14118	Q14118	DAG1	149496	83008.7	175091	113523	202802	135891	164504	204963	118341	165859	218352	159843	89344.4	186714	134454	123872	140668	167345	109543	187289	101888	192162	201240	171043	75139.3	288634	147651	214271	212363	160808	177179	276995	159647	207845	671422	270169	138766	185510	173759	306649	136136	1.43565e+06	205140	334081	360508	143721	105995
Q14126	Q14126	DSG2	276624	202962	199032	298403	402683	229909	269417	296210	220816	290401	486811	312074	251106	220672	364121	202717	149725	190444	236393	323504	264051	201322	247920	263033	135334	267669	246920	171893	168576	196805	258279	372066	166799	375318	218266	191087	227370	256130	193668	221006	222316	402238	231267	181404	233155	146167	225276
Q14210	Q14210	LY6D	7134.95	523.579	1191.25	17682.4	NaN	7917.21	8527.59	1713.74	2437.35	6413.91	NaN	NaN	5.00345	7678.29	650.047	NaN	5447.09	1076.66	13912.2	2468.99	1.4185	144.376	12701.6	8588.52	1.19127	1077.97	1.10493	1.50635	NaN	NaN	0.777779	4264.23	15129.3	84425.6	1583.04	1.88989e+06	NaN	561.234	6058.73	0.934044	6045.33	5385.88	1.01301	0.873597	0.913811	71096.9	24.6938
Q14315;Q14315-2	Q14315;Q14315-2	FLNC	47013	97450.3	25322.1	31343.6	65547	64484.3	83094.3	87348.4	39475	42282.9	106075	161827	37153.2	52084.3	33875.3	65163.7	90529.3	82520.7	59096.8	38370.3	54263.5	31651.6	69243.8	70624.4	97847.7	42308.7	22680.3	35247.8	66744.2	47375.9	121304	48941.7	102333	33597.1	112480	56295.6	10331.6	65108.7	63531.4	63021.8	13900	225044	120617	63459.7	71173.4	38854.3	91020.5
Q14393;Q14393-1;Q14393-3;Q14393-4;Q14393-5	Q14393;Q14393-1;Q14393-3;Q14393-4;Q14393-5	GAS6	983.503	268.562	958.904	399.667	1691.13	1309.24	3049.25	792.407	793.662	1447.31	1378.92	1420.61	1206.62	1784.57	1727.98	1100.96	811.106	77.6027	859.185	1137.42	627.318	1456.63	900.302	530.04	1078.2	1219.65	285.257	39985.7	2513.39	1126.19	65869.1	58452.3	632.705	1927.12	37064.1	944.39	1619.08	361.242	1688.2	2162.46	495.681	2393.62	129.786	5419.79	1276.48	898.045	345.894
Q14515	Q14515	SPARCL1	230621	235232	244204	176090	248118	217738	263951	187765	211121	312761	456601	247518	164766	264285	257750	163102	168108	146874	296732	209732	188757	237812	271939	306605	177516	260171	235611	227446	208507	181493	222386	283211	236118	270680	240994	271088	211339	257966	184955	240922	198804	592950	202468	192619	315103	207215	161062
Q14520;Q14520-2	Q14520;Q14520-2	HABP2	2.18334e+06	1.936e+06	1.52579e+06	5281821	2.14313e+06	2156629	1.55239e+06	1.90883e+06	1.89154e+06	1.31004e+06	2.35194e+06	2.15004e+06	2.18408e+06	2.07625e+06	2.89467e+06	2.21367e+06	2.15264e+06	1.92493e+06	2.10643e+06	1.45308e+06	2.29045e+06	2.08628e+06	2.23703e+06	2.03909e+06	1.35973e+06	1.83954e+06	1.87032e+06	4.89632e+06	2.92438e+06	1.97804e+06	2.25423e+06	1.70601e+06	3.29061e+06	1.90084e+06	2302147	1.4399e+06	2840417	1.53476e+06	2.37741e+06	1.85398e+06	2.74156e+06	5.85532e+06	4.0109e+06	2.82676e+06	4.47806e+06	4.25221e+06	3.7375e+06
Q14525	Q14525	KRT33B	45327	1043.17	7023.56	613.457	118094	665.405	2964.07	9893.01	2625.22	222.577	689.439	800.089	85.4774	2117.67	2063.55	428565	5722.51	335.885	1717.3	1008.52	22481.2	2202.24	260.347	485847	4329.99	407.858	39.0285	NaN	4735.64	12315	205.17	644.02	NaN	324.118	2866.03	655.554	3732.48	3.02076	1133.82	2099.24	1670.15	2707.82	2971.05	1024.56	1501.1	128.193	164.12
Q14574;Q14574-2	Q14574;Q14574-2	DSC3	19929.8	13175.6	14076.3	16764.7	13679.2	22764.9	18767.7	21524.2	20017.3	23620.5	26843.4	21395.8	27593.1	18649.3	27680.9	15638.8	9858.47	28817.2	21544.6	19298.7	14247.3	17896.9	15866.6	18645.6	16574.6	24080.8	22286.5	16803.2	12819.9	21137.3	26260.4	20759	12576.2	17097.8	53046.8	13461	12044.3	14860.2	15687.6	11575.6	12405.5	118481	21131.8	20177.1	17023.7	23191.7	18411.4
Q14624	Q14624	ITIH4	169955584	242081536	158042512	169732400	171876144	164195264	175808672	214541552	193830976	158396416	192750832	167035104	164461040	189679088	162735472	155204224	149226960	128026872	266006784	183099840	152401360	191531104	203404016	152840768	180469280	202607728	243273024	165085984	184045936	199186432	160486560	212927184	139584608	204282560	92818024	183561792	191070528	185682608	199207696	158851440	204656272	131688920	112183224	112537600	143825216	177679856	158067696
Q14624-2	Q14624-2	ITIH4	42299	23596.9	281791	14175.4	48966.1	62500.8	147315	9832.41	10738.6	5376.36	55235.3	13794.7	7216.21	13587.6	23755.5	42622	69513.9	16226.3	45178.8	33710.4	3767.49	58368.2	47816.4	74508.8	50167	18998.4	37261.7	1999.5	69866.7	214450	804.9	33365.7	9004.98	134290	1270.71	25635.2	147051	108896	32318	81411.5	26350.3	10652.1	14986.5	11855.2	15481.2	29.6406	211.022
Q14766;Q14766-4	Q14766;Q14766-4	LTBP1	31942.4	28181.4	22050.1	19505.6	42260.1	25423.5	14811.4	26369.6	31768.8	12476.5	22392.7	18218.3	27542.5	30242.9	17483.4	39183.9	35956.8	28510.2	33911.4	43166.2	14667.3	42980.7	18036.7	15959.7	31464.2	37119.8	19887.6	39638.3	28085.2	25608.5	23148.6	38494.9	31646.9	38118.3	14680.1	40587.2	33307.8	29354.9	43811.1	49543.4	23155.2	72065.7	22375.7	14508.2	29602	15425.6	11542.3
Q14847;Q14847-2	Q14847;Q14847-2	LASP1	52646.6	66929.7	12921.6	49910.5	27925.8	15516.1	58473.3	20190.9	16808	51449.1	18596.1	18376.9	18098.8	27207.8	15695.5	22727.9	21534	105113	127824	37778.4	5005.15	45402.4	29676	53151.5	5829.41	126411	33233.8	5784.49	25179.5	19287.9	26730.9	30492.2	1968.34	13118.9	2712.99	38642.2	25601.8	1757.55	37786.3	15592.5	46739.8	86710.2	10270.8	10668	4778.94	4448.29	2909.45
Q15063-2	Q15063-2	POSTN	2642.73	1584.28	754.834	2012.08	NaN	1616.99	494.428	3397.37	4401.28	528.097	8315.43	17130.8	820.377	724.391	7328.59	4240.75	961.578	432.727	2749.24	2459.76	2370.15	6245.17	1923.12	1916.53	1111.3	1214.21	462.17	NaN	178.398	NaN	932.663	1.70717	2290.66	6711.31	1542.04	3698.71	7509.65	3005.62	13761	1128.07	2337.57	1635.39	1309.23	1653.73	13174.9	7477.97	12908.9
Q15063-3	Q15063-3	POSTN	372027	287150	489960	397463	278906	335007	343183	477106	351883	335856	615342	382902	346674	259920	372919	276668	454913	311185	319099	311185	476573	300709	309499	519304	505424	349655	289400	374667	355984	357904	318774	315951	364671	541201	416374	388651	384590	349498	303106	539959	299650	542093	382025	369101	260461	313102	328777
Q15113	Q15113	PCOLCE	467425	509298	701767	1094189	853307	898347	974790	858160	498539	548976	828576	723916	788099	622707	1.03572e+06	391068	667115	289255	713075	424175	426750	1.42468e+06	772476	815953	607980	1.12981e+06	1.08959e+06	1.44132e+06	1.00475e+06	367697	710850	1442337	924713	1.26205e+06	1155693	298977	836224	774734	546186	530502	693910	2464106	1.10038e+06	1.71917e+06	2.37491e+06	1.67909e+06	999585
Q15166	Q15166	PON3	223730	195421	175874	110760	71424.5	63683.6	123930	224080	112754	255937	101759	155725	106296	125831	121748	54752.1	77034.5	301732	139252	113182	91614.7	159899	74257.5	390381	226890	102548	185661	127684	277705	206814	237267	192481	150842	191381	107931	216486	152376	118670	171255	205926	163704	84867	215780	230631	155558	56667.3	127369
Q15293;Q15293-2	Q15293;Q15293-2	RCN1	701724	469640	1.18184e+06	877124	487380	798322	1101224	1.2715e+06	892911	308132	1.58125e+06	1.53618e+06	404791	1.20477e+06	1.11607e+06	472842	865839	375266	696651	597304	1041432	1.30868e+06	465958	1211073	535965	1.59654e+06	1.80802e+06	383014	1.64947e+06	1.65605e+06	1.33572e+06	1.70977e+06	886810	1.66976e+06	497911	1.64471e+06	722109	1.0374e+06	1.17504e+06	1.0175e+06	1.44472e+06	667753	682659	1.22593e+06	392826	808567	2.45293e+06
Q15404	Q15404	RSU1	507889	508357	278363	58488.9	144525	45777.2	32062.9	43626.6	94535.8	294810	44421	177325	101656	154473	50033.8	53362.1	61104.1	1020661	74765.7	366501	102826	119870	72530.7	41992.3	1.62529e+06	83151.9	79343.9	65149.2	53874.6	114676	112545	104320	87129	42665.3	153939	84283.8	322881	69773.1	172159	108041	35024.8	451738	22328.8	287052	42442.2	54136.8	59399.5
Q15582	Q15582	TGFBI	1.16684e+06	1.25255e+06	1005177	1.19409e+06	1.66833e+06	1.33652e+06	1.02305e+06	1.20774e+06	1.50968e+06	1.43168e+06	1.58477e+06	1.30905e+06	1113540	961621	1.4884e+06	1.38073e+06	1.55683e+06	1.90807e+06	1.27664e+06	1.50125e+06	1.31364e+06	1173623	1.12305e+06	1.3065e+06	599947	1.31485e+06	1.27429e+06	1.4236e+06	1.1942e+06	1.24498e+06	1293389	1.09509e+06	1.05491e+06	1.18031e+06	941036	1.55827e+06	1270246	1.61491e+06	1416426	1.25124e+06	1.39875e+06	2.49808e+06	1.10894e+06	957584	1.475e+06	1.29111e+06	1155898
Q15828	Q15828	CST6	17737.8	48056.7	19056.1	9842.56	11289	34764.5	19925.7	20254.9	11754.1	25242.3	10759.7	14949.9	8748.96	10809.7	5370.89	18760.6	8974.26	9110.08	15255.7	9483.46	16287	33579.6	13228.5	13465.7	12944.2	21044.7	12679.7	54547.6	21208.1	26910.2	14419.4	17533.5	13995.6	11039.5	417016	16187.7	6925.53	23875	13372	25548.4	12703.2	263532	14310.2	32777.6	77153.7	29970.3	10158.6
Q15848	Q15848	ADIPOQ	1.17948e+06	775621	1.09376e+06	859808	709733	829001	926579	2.83914e+06	1714785	1.75583e+06	1.00883e+06	870531	481976	1.38767e+06	3210958	260205	313547	423212	1.31485e+06	248481	1.50244e+06	457203	2215128	606481	1.35407e+06	1.27754e+06	1.85158e+06	491574	748949	1.7226e+06	1.18511e+06	1.9754e+06	1.31354e+06	3.89777e+06	1.22706e+06	2.07692e+06	799606	769123	1294045	1142074	1.27043e+06	1.86738e+06	569487	1.36307e+06	327760	753632	1.11201e+06
Q15942	Q15942	ZYX	313530	251212	142686	67440.3	98511.1	51901.5	54411.1	49431.9	47886.4	122596	33548.1	75402.7	64293	88703.5	51862.4	33752.2	67245.4	476204	51051.8	183335	32040.6	128850	37016.9	41642.5	258779	45451.8	28918.1	132997	127172	124611	127741	34716.8	42451.4	89440.3	202633	19694.7	241951	92570	174790	139746	79651.1	751926	49193.7	74229.4	125953	55543.8	55136.1
Q16270;Q16270-2	Q16270;Q16270-2	IGFBP7	91496.1	171146	77496.7	97815.1	139454	82712.2	64723.9	78389.2	94758.5	68257.4	207200	63498.1	82620.2	70257.4	81229.3	115123	85916.9	74673	59367.7	63603.4	40161.2	128190	120874	112245	75090	78719.6	154119	138604	126888	139993	92675.8	170993	157128	94707.1	88825.4	102528	84684.7	82910.4	76726.4	57613.2	76795.4	457418	120718	153139	155540	108457	142715
Q16610	Q16610	ECM1	5365883	6558101	5578515	11726259	6463461	4577716	4839301	4.64392e+06	9013476	6161612	6.87218e+06	7.90182e+06	4.40431e+06	4662073	7.27771e+06	4274910	5586208	5266589	7.31925e+06	5405008	4987489	4059361	6623517	6.34088e+06	4326238	5.78605e+06	5.16994e+06	5880081	3.87329e+06	5335796	3.48529e+06	4.85053e+06	6291822	6.37638e+06	4.22121e+06	6.29646e+06	4888953	4341571	7737700	3.42116e+06	4.77447e+06	10957126	4.53212e+06	5425620	2.55681e+06	5158426	5375291
Q16661	Q16661	GUCA2B	4602.79	901.114	5753.3	2727.24	7566.05	1.08757	924.734	1069.33	435.641	785.641	1863.74	1798.42	5898.9	1141.05	3272.76	6927.77	380.752	42031.7	5114.61	NaN	916.197	3204.67	3297.27	NaN	149.286	186.036	1587.32	53983	70548.6	341.656	1174.25	168.229	344.029	1711.19	21538.3	494.848	1267.84	3826.8	1246.41	3430.54	1359.46	15337.2	5526.47	2168.52	1485.09	32044	6265.66
Q16706	Q16706	MAN2A1	576295	645648	593509	740138	713779	504142	446148	508120	329844	568788	440363	751647	652958	734059	586381	617605	595740	454270	444231	523183	585256	693459	542895	519091	458709	487760	559947	422267	864449	475990	515266	523228	492753	638450	561976	609650	556432	645428	425351	398976	491544	401512	411546	184118	311670	392758	726820
Q16853	Q16853	AOC3	459668	331619	295477	331853	606563	337714	428379	450703	387487	495018	393639	407676	432294	228520	462436	354136	418422	362850	298807	238441	383335	343452	373907	375464	393408	389357	508194	310030	383642	337448	426118	478893	347029	302202	289901	231157	410375	374236	409627	482130	423292	166372	282454	312299	340540	290391	336615
Q3LXA3	Q3LXA3	TKFC	8534.85	12289.5	4160.94	55005.4	12023.5	25428.3	1938.33	5237.26	2456.81	2138.96	11975.1	1169.65	809.575	5723.58	1397.14	3096.75	1141.04	22600.3	8758.77	4904.78	1025.06	2794.74	2277.22	15156.5	2211.74	2802.42	63.0557	3271.91	7348.28	3071.62	2588.72	7576.44	1170.53	2449.15	37.5335	2486.86	6077.36	2800	4430.16	4855.43	17944.5	1425.48	2735.56	1541.02	2605.09	760.049	412.441
Q3ZCW2	Q3ZCW2	LGALSL	126846	151625	42974.8	39887.2	103908	46636.9	98294.4	61823.5	74973.7	27666.8	13270.7	38674.6	12342.8	212665	61925.8	71771.1	83200.4	72754.4	60019.8	213225	170027	105951	21566.7	54821.1	108624	24857.1	11014.6	47842.1	46450.8	87788.6	48044	36077.6	29580.5	172312	78208.9	152175	85110.9	184336	118078	60678.4	75092.8	145471	65923.4	54053.9	85875.7	81237.3	36395.8
Q53YU7;Q9NS71	Q53YU7;Q9NS71	GKN1	34435.4	25624.7	8538.85	11911.6	3923.4	8111.85	9117.62	12502	15001.6	11188.5	10980.9	8370.76	7452.06	8596.68	23700.8	9810.12	19886.4	18564.2	14161.1	8745.74	7526.11	12025.6	1189.06	6576.27	11966.9	19847.5	20542.3	6283.36	29061.3	7208.4	199472	6955.72	326.471	6636.24	23528.6	9131.3	19815.1	31485.9	9028.78	8674.72	13290.3	54179.5	16859.6	9219.59	6555.36	67672.7	13333.2
Q5D862	Q5D862	FLG2	494.216	135.099	1196.89	131.863	1711.35	1623.2	618.401	1710.45	NaN	5101.98	62.3209	NaN	1301.85	11.3507	1725.97	832.656	NaN	NaN	343.437	398.652	886.065	NaN	247.485	262.158	843.552	520.286	271.043	NaN	692.039	3037.75	NaN	2106.27	563.317	358.345	690.991	2747.32	NaN	1070.48	1499.47	102.327	211.751	28469.4	197.918	439.937	913.768	NaN	423.315
Q5SS57	Q5SS57	HLA-B	176763	393712	161923	440884	293931	271854	278731	410260	144678	163406	182974	536062	99417.2	146893	438415	248590	162993	162595	136807	171368	93718.2	224102	207902	204757	146022	100514	204812	336353	280582	194973	79665.7	141826	319281	235135	173734	115629	222278	341356	121085	219689	414921	317868	310043	123286	476601	245877	315531
Q5SZC9;Q9P1F3	Q5SZC9;Q9P1F3	ABRACL	301.204	163.16	NaN	NaN	NaN	NaN	NaN	NaN	NaN	88.6104	NaN	245.425	NaN	1872.43	NaN	275.04	NaN	184.539	NaN	413.25	138.708	28.9771	NaN	212.451	2182.48	NaN	47.6163	29.6398	NaN	NaN	NaN	56.0365	NaN	13.72	2455.29	NaN	NaN	NaN	68.6724	141.693	128.923	392.836	84.2629	NaN	49.7632	154.077	NaN
Q5T123;Q9H299	Q5T123;Q9H299	SH3BGRL3	497792	223777	242064	178244	135990	173164	203977	173866	267542	187457	156833	442782	253345	419952	222857	175458	197633	519226	228208	549867	194612	327004	379637	99839.2	320788	41131	168185	68935.7	76892.3	39660.6	113333	90915.5	162099	66302.2	348438	188166	393142	115499	89442.6	262019	226205	323576	141737	252449	101016	26125.9	147309
Q5THN1;Q9Y5Z4	Q5THN1;Q9Y5Z4	HEBP2	2304.25	899.506	912.018	667.172	594.374	1380.22	1995.47	883.397	688.788	1239.45	1391.26	1979.64	1875.75	1468.32	1308.1	627.143	970.23	1816.88	1515.89	2704.9	723.849	840.608	975.92	623.486	2514.21	1476.93	1864.81	945.294	643.686	1326.3	1999.99	1850.01	2007.17	1372.17	1222.45	671.085	906.701	1944.18	1416.63	690.051	774.566	4481.53	1044.3	2637.35	1568.62	1580.41	1742.7
Q5VY43	Q5VY43	PEAR1	16517.5	22050.6	47258.9	36196	182217	17668.8	77402.5	10340.2	21074.1	28177.8	288170	79069.8	73235.1	47150.8	27279.8	66424	91110.9	82193.5	52544.6	12542.9	15597	93579.3	19388.4	727661	229963	16900.2	61512.1	563386	71650.6	95869.1	16500.6	27091.6	47121.2	540.71	17052.8	12491.1	17193.3	16904.5	70516.5	23176.5	9277.05	66765.6	14720.4	113522	102661	31529.2	19291
Q6EMK4	Q6EMK4	VASN	1.03687e+06	615283	804370	664624	880271	866765	964319	971555	898636	1.04174e+06	1214967	1.03603e+06	1.02362e+06	698839	979054	737456	785689	643123	714113	1.018e+06	947928	913458	834060	936110	1.32355e+06	1.00262e+06	1.19483e+06	1.06962e+06	1.27963e+06	975917	1.03365e+06	1.29769e+06	1.29699e+06	1285428	1.82284e+06	1.16461e+06	775559	1.19402e+06	1.04554e+06	1.31925e+06	757364	1.49438e+06	984564	985289	1.20947e+06	736401	1.37422e+06
Q6FHJ7	Q6FHJ7	SFRP4	2516.65	5984.96	617.891	703.561	16794.1	4166.63	2859.99	18611.3	1171.04	270.488	696.933	1614.35	2113.37	3316.58	8069.18	45194.1	11482.6	NaN	5491.27	1491.33	875.737	849.136	5787.28	1062.8	807.901	1627.16	2630.26	6923.74	899.21	1957.93	16674	1085.61	4939.75	38953.7	1096.93	13.1276	4181.09	15482.5	637.878	771.642	4713.87	3261.84	9580.02	76.8703	701.785	12140.3	10526.9
Q6GTS8	Q6GTS8	PM20D1	34214.6	15591.9	18539.8	24314.8	19378.4	21794.5	16639.3	23113.5	16077	17928.2	134054	12982.7	9307.86	9981.62	5553.37	9077	12877	7980.83	10657.5	10721.8	9769.31	13128.3	19516.1	121125	18884.1	13527.2	7515.48	18171.1	13878.3	25205.3	15891.8	28332.4	12455.9	9445.84	9143.7	66908.1	12638.5	7407.1	9934.95	16756.4	22864.4	215995	13463.1	17605	19481.2	8683.62	7451.14
Q6P179;Q6P179-3	Q6P179;Q6P179-3	ERAP2	831903	1.03042e+06	684827	537008	972924	392287	935709	950562	637815	501460	599479	681892	895636	321485	703098	576514	980195	874283	754256	439422	972103	937282	1.54894e+06	770690	551768	474620	972612	882250	469067	334834	619421	709308	633845	688570	759913	557395	1.36982e+06	1154011	425705	306430	987847	330259	830088	312381	795130	699095	623696
Q6UVK1	Q6UVK1	CSPG4	323776	247479	190707	266116	437461	434087	263912	232914	357813	313223	412534	311885	231014	218738	338237	271101	229772	289593	380355	238062	317965	245467	393358	304519	414133	242216	351899	513216	167931	309998	233598	279792	268775	376883	337343	274103	276280	304477	290651	273681	240173	295315	246388	208282	312264	295724	281625
Q6UWP8	Q6UWP8	SBSN	20234.9	42291.5	35850.1	16476.5	3108.3	10737.4	39422.6	69063.5	49595	14417.7	25533	11812.4	8556.8	32742.3	30111.8	12752.3	5791.04	4383.81	32420.3	8271.01	22296.3	28572.4	779.009	7143.18	24708.8	28299.5	3444.85	8553.25	29220.8	11151.7	17123.1	4429.82	9328.81	7979.12	4242.75	11816.3	2427.12	11031.2	6191.81	8877.33	20641.3	25045.1	14177.1	2767.57	31638.3	17010.4	7861.2
Q6UX71	Q6UX71	PLXDC2	454863	367258	294549	258147	705226	445856	569862	559325	499827	301092	486707	353076	328119	595576	548494	462087	323144	321988	313232	491312	271598	356025	452667	290815	249212	259256	289878	307529	201026	243463	352616	443111	291800	251377	423785	425510	564517	352763	473529	332029	275248	229805	355301	263772	290720	207699	218109
Q6UXB8	Q6UXB8	PI16	647534	670883	818579	784667	619300	614937	587541	902435	639676	539338	741375	1.01753e+06	670387	578041	705197	627950	695849	604196	528376	391628	576059	645154	566789	806793	1.02536e+06	738176	552390	917209	714196	515961	691104	551376	581208	742341	749489	583403	591376	394033	779077	688120	407393	1.25905e+06	755026	818871	665119	592124	386788
Q6UY14;Q6UY14-2;Q6UY14-3	Q6UY14;Q6UY14-2;Q6UY14-3	ADAMTSL4	573953	330324	534703	719721	432551	303819	431838	653715	665678	563474	452787	640943	306751	446375	397009	384488	740083	506374	443231	414742	457013	286435	838573	418879	512777	464588	304927	267322	617716	651920	405190	548330	468430	289711	853735	150655	428270	436714	335637	434241	503398	531330	502232	655472	708275	249461	584630
Q6YHK3	Q6YHK3	CD109	476956	338775	275440	306951	900467	299299	735708	586871	628890	401855	751340	660315	445028	773590	624950	478462	412158	367422	388134	518754	312484	218047	698720	451792	416237	565613	373831	511355	336043	340340	740191	904461	367457	349196	647167	408953	445206	541583	486343	702254	408974	286578	348588	544370	523708	485188	342449
Q6ZRP7	Q6ZRP7	QSOX2	24095	17861.3	4900.46	1410.62	2508.57	12414.3	10703.3	9902.15	825.754	1460.91	19778.3	6291.41	2127.14	14396.6	980.245	25324.9	1915.86	2141.52	12352.2	11501.6	4579.37	7610.79	9065.26	13816.3	13427.5	4894.04	7301.37	3255.59	19804.6	1504.32	10936.2	4590.33	214.347	1547.72	3870.69	2427.15	6303.69	6167.1	2452.63	5758.82	9398.92	3023.2	4774.22	3059.88	83.3201	133.46	169.852
Q76LX8	Q76LX8	ADAMTS13	561870	506266	417537	612750	508650	415682	298570	310680	550678	424825	456340	465314	410218	536419	368583	451350	534500	660689	439749	311791	400304	379874	291148	455381	390710	322861	492994	551968	339044	654723	429378	472373	658357	357276	731363	337577	471926	330775	701095	354779	454340	395520	577716	404174	402278	347867	376775
Q76M96;Q76M96-2	Q76M96;Q76M96-2	CCDC80	1318.82	363.06	336.774	295.917	1605.5	108.756	164.023	NaN	NaN	1369.1	39.2172	393.593	53.8724	121.568	132.012	48.5598	1695.02	815.128	NaN	0.751873	1244.48	483.627	1332.85	330.631	NaN	577.157	1.45738	142.901	2251.35	NaN	64.0196	640.415	NaN	37.534	5431.72	2.02944	142.207	697.237	1340.65	1991.26	NaN	1474.5	377.595	0.60282	NaN	2241.13	688.988
Q7Z3B1	Q7Z3B1	NEGR1	37865.1	1218.81	34626.2	NaN	5177.75	1506.27	2828.8	4287.79	2393.7	1871.84	11144.9	46400.1	54338.8	6399.48	8279.36	4794.89	82379.7	355.631	12608.4	4583.74	1644.12	7605.91	7294.86	2839.21	4404.28	6290.06	65259.4	1300.09	2642.53	2548.11	5378.81	3086.62	31434.8	3969.26	3073.28	3732.06	4861.14	7970.52	4121.6	10398.8	9708.68	9830.75	4946.93	8141.97	139508	2759.7	51733.1
Q7Z5L0	Q7Z5L0	VMO1	12800.8	1.52961e+06	724040	16888.4	4163.91	6000.53	2.20332e+06	20694.7	1.50224e+06	260973	455722	30086.5	30459.1	27532.2	5539.64	22286.1	9968.62	1107.3	915235	5068.37	39716.1	16758.5	11579.4	14203.9	799348	902069	5841.5	187694	21759.6	99872.1	411088	5466.08	33010.9	4824.27	265063	8233.1	18365.6	25016.5	200826	220054	753108	6080.79	336560	787.089	205635	296239	11167.3
Q7Z7M0	Q7Z7M0	MEGF8	366913	423544	436154	664410	668337	436433	640233	359044	455183	298620	375542	597843	592270	438742	322926	389472	519840	463223	460452	367623	532908	411892	416957	449335	431896	417682	457570	635543	420460	326739	415070	663711	452104	487308	390370	418895	576995	542054	493723	425393	361356	584823	563590	454678	469392	333174	455025
Q7Z7M8	Q7Z7M8	B3GNT8	48744.9	48038.3	21236.3	30469	72027.3	20357.6	42926.7	74116.3	36661.3	75848.6	45744.2	69452.8	25028.2	38924.8	32041	48199.9	48584.4	93678.5	37211.9	45720	178803	25855.5	49558.4	40735.2	100393	15826.3	34667.2	21092.7	41686.8	50413.2	47598.3	43298.1	41053.9	46672.7	7226.85	47927.7	38116.9	16191.1	91467.1	11978.1	59921	23914	79876.7	9473.48	35797.8	6801.94	4245.52
Q86SQ4;Q86SQ4-2;Q86SQ4-3;Q86SQ4-4	Q86SQ4;Q86SQ4-2;Q86SQ4-3;Q86SQ4-4	ADGRG6	36070.9	32140	21471.1	26689.6	33751.5	46621.4	42201.8	28263.8	39324	27012.4	47862.3	26105	37961.6	32329	22845.2	44095.1	37484.9	45184.7	37027.2	42951	35390.6	37611.4	30162.6	49039.8	29754.6	30292.3	28269.8	36328.8	36235.8	16493.4	21368.9	30753.8	33687.2	21202.7	36918	24782.1	44109.3	40197	20230	13377.5	35502.6	20071.1	40963.3	37334.9	28052.1	33788.7	25007.1
Q86U17	Q86U17	SERPINA11	201622	148248	294138	368178	314804	288175	217829	309994	335950	347325	320507	303913	294320	314056	372754	180657	293298	459226	507786	280530	208512	239850	449823	321926	289652	356280	238916	400443	321796	255964	606899	288506	265288	128932	307092	313972	218404	334558	448969	542040	153096	245006	280991	380171	233461	269407	289050
Q86UD1	Q86UD1	OAF	120858	123499	132508	133948	143273	162768	110955	146705	119704	92620.1	156925	88666.9	73925.9	97415.5	80050.9	97697.6	139955	79547.2	113573	128834	175694	152346	195216	131699	296461	154389	123760	229206	183465	101774	207580	231052	172094	146327	428688	117621	89459	133020	84444.8	250180	141703	167780	145143	173434	202054	234345	236965
Q86UN3	Q86UN3	RTN4RL2	145246	16161.7	120382	117334	58032.3	21790.1	49846.1	167764	80763.8	205611	92230.7	84423.8	55147.5	55194.4	175777	71907.1	149997	68808.6	64640	160028	183663	11698.7	57340.1	21640.2	83521.7	55269.2	60018.4	30478.8	19637.7	130029	68663.2	117686	162034	117618	128956	101006	68364.1	108968	259794	99880.7	59186.2	121448	91561.5	63360.3	12627.4	48913.8	78596.4
Q86UX7;Q86UX7-2	Q86UX7;Q86UX7-2	FERMT3	1.75072e+06	1.44998e+06	726851	315203	303660	520883	344408	682877	773946	713852	336733	516982	229058	936743	493719	461535	295817	3.1376e+06	548499	2.18254e+06	471462	811064	377065	373649	953963	398751	331358	1.01232e+06	554526	1395385	561064	448902	287525	1.02067e+06	1.11942e+06	251077	1.86613e+06	698854	1.93144e+06	674435	559781	2.46348e+06	327666	405795	691496	379528	388264
Q86WI1	Q86WI1	PKHD1L1	31819.6	9769.89	55710.6	45775.7	93687.8	102042	107255	20625.7	74982.5	42956.8	21595.8	61113	37969.2	78327.2	52234.9	82549.7	75196.9	55097.9	52158.6	30371.7	63082.5	148338	24614.7	73579.4	30065.1	25701.2	35517.4	17763.4	247566	126559	93450.5	29938.8	90425.9	4925.91	48049.4	9173.17	82717.8	32820.8	106814	37779.4	35261.9	20655.3	52686.4	20728.7	156320	17592.8	13532.1
Q86YW5;Q86YW5-2	Q86YW5;Q86YW5-2	TREML1	0.873069	3355.69	NaN	NaN	1.2973	492.283	NaN	0.695815	1691.37	617.897	NaN	467.706	1.25532	2059.26	363.677	NaN	347.192	4398.77	235.912	3280.91	33.997	753.21	NaN	NaN	438.83	0.536193	NaN	1478.27	146.941	NaN	1.66679	507.836	4536.36	1990.68	NaN	1.87602	3049.14	1471.45	5047.86	156.317	102.291	17342.2	570.125	106.059	3127.65	172.111	1.13933
Q86YZ3	Q86YZ3	HRNR	NaN	NaN	5788.04	18.9936	1214.98	55626.8	193.892	425.601	NaN	NaN	1809.14	444.338	1607.77	NaN	1172.91	555.678	NaN	297.103	1227.59	372.895	1492.84	3.23784	NaN	806.039	NaN	2772.12	1371.3	6113.22	416.945	NaN	NaN	2395.83	1219	3918.92	7897.79	36972.4	436.776	23727	1287.03	NaN	121.627	NaN	2976.36	NaN	1298.38	46467.1	241.951
Q8IWV2	Q8IWV2	CNTN4	103852	261599	368347	300898	461305	429032	361417	160738	166230	166261	112624	173378	159309	272487	145909	348080	244305	283065	268306	145058	254599	391927	161907	402767	80529.4	54161.8	102362	211002	80247.7	154452	235306	101975	56562.3	58475.1	152681	148499	234972	118942	192320	134222	198030	78803.5	190999	25751.5	71284	197614	121252
Q8IZF2;Q8IZF2-2	Q8IZF2;Q8IZF2-2	ADGRF5	2.55234e+06	1.31961e+06	2.45901e+06	3.6724e+06	3766991	2.30904e+06	3574139	2.43314e+06	2.69149e+06	3363883	2.16712e+06	3065732	3.76879e+06	1.33862e+06	2.94908e+06	3265329	5270065	3305893	2309443	5223118	1.48456e+06	2.49127e+06	2.27334e+06	4.28884e+06	1.59235e+06	2.5947e+06	2575463	1.66881e+06	2.43049e+06	2.02789e+06	2.41427e+06	2.44229e+06	3730585	2465543	4.78392e+06	2.25676e+06	3.3775e+06	3.26197e+06	6827897	3.44046e+06	3823424	1.04553e+06	4.44191e+06	3.00898e+06	2.65874e+06	3.12025e+06	3.01288e+06
Q8N1N4	Q8N1N4	KRT78	586372	293223	654279	175864	195289	265153	1.43238e+06	1.40728e+06	273584	1.13335e+06	533116	149347	580061	466752	692895	74785	112142	377606	689565	127768	609453	608334	331241	215101	57676.5	168587	258249	37382.2	691188	476989	91385.8	21908.6	173077	338372	123679	454217	408759	116958	64524.3	215698	17907.1	58718.3	151528	207458	125242	509381	87732
Q8NBJ4;Q8NBJ4-2	Q8NBJ4;Q8NBJ4-2	GOLM1	727402	998413	544297	615091	905516	905480	1.3638e+06	854896	792848	479644	1.16259e+06	1.16693e+06	1.13985e+06	751060	816961	602130	730684	945677	1.12488e+06	518766	1.72592e+06	837422	960950	774929	642493	818870	932419	664698	903775	951425	932231	1.27965e+06	1.01437e+06	1.05893e+06	630888	1.15137e+06	415541	1.99458e+06	838744	576770	1.28323e+06	1.00431e+06	1574702	677678	737968	925839	566179
Q8NBP7	Q8NBP7	PCSK9	190832	205166	184667	227875	183442	214970	238653	260434	170413	174485	175811	261207	228422	269642	235971	154405	188458	147141	200552	210229	154592	240535	184454	252023	139758	304878	323407	303435	213434	194797	201098	266279	226922	322933	129346	201036	214782	142400	180133	216301	236774	132996	180503	138567	220275	232749	204872
Q8NBS9;Q8NBS9-2	Q8NBS9;Q8NBS9-2	TXNDC5	66976.9	131620	43961.3	57306.4	67174.8	70981.2	82243.4	84182.7	47529.6	41740.1	78721.1	55810.9	68922	47318.9	83954	76052.4	100747	78725	50566.6	65508.6	105464	90724.9	77756.5	66893.1	52381.9	51234.2	62379.9	83086.7	57083.3	54857.2	74729.8	78968.3	83296	82589	207025	70133.5	64513.4	70110.3	67799.5	86763.7	70734.8	170623	66750.4	43757	85617.5	48192.8	82078.1
Q8TDY8	Q8TDY8	IGDCC4	63437.2	38886	26254.1	39177	43294.6	9644.08	20565.5	45586.7	31536.7	14367.7	19084.5	39113.7	26656.8	16129.6	30864.5	30634.5	13742.7	19579.9	26679.6	20384.5	25851.3	55748.7	33224.1	27863.7	29639.8	17405.1	20489.1	24318.9	27500.1	34964	27389.4	18051.8	29522	21732.9	20202.6	23417.1	39342.3	10110.1	373.329	33996.5	15480.4	40226.3	14126.3	205.379	8014.9	18715.9	12794.4
Q8TER0;Q8TER0-3;Q8TER0-4;Q8TER0-5	Q8TER0;Q8TER0-3;Q8TER0-4;Q8TER0-5	SNED1	102702	99538.6	180074	102199	143443	118967	147045	116732	152290	95890.1	128648	59862.2	158203	128050	124845	107398	116710	138800	177547	93609.5	96669.9	195656	156828	124475	155631	78265.6	105075	67651.8	89899	89928.4	152414	119301	99531.7	135464	124520	134459	87192.8	301801	185541	105279	164477	232830	62260	109105	112124	98556.4	106278
Q8WWA0	Q8WWA0	ITLN1	7428.16	6008.02	1848.75	436.301	1716.18	21077.8	19497.9	4110.63	15440.3	29502.6	9433.67	4659.14	9074.19	9128.9	4308.35	3656.01	6247.96	12378.4	7153.1	304.678	6203.7	4639.39	5632.32	10425.2	1828.7	79495.8	54978.4	1116.78	2482.53	839.758	2355.6	30.0493	5343.14	33214.4	2019.44	22654.5	505.932	78361.9	13840.6	44914.8	7707.66	190.843	8052.28	8427.47	1933.36	2702.43	9811.66
Q8WWZ8	Q8WWZ8	OIT3	128668	228354	169991	156566	203317	210230	212720	179095	201892	218582	226122	237760	204699	177876	188336	156143	270420	200279	167416	132019	231389	329058	175649	348435	158503	166347	210690	243343	348090	200346	149890	275465	206205	173388	189816	73218.8	140753	213146	124306	137150	190335	130066	174248	131167	149577	84846.5	329674
Q8WZ75;Q8WZ75-2	Q8WZ75;Q8WZ75-2	ROBO4	112942	114318	98984.5	77972.9	470801	46527	132979	92362	111757	158394	256013	157896	198315	124696	251484	147469	139733	127697	92244.4	191055	98998.3	207116	63527.4	102832	94522.2	188956	84910.6	103329	57273.1	168603	85913.9	164935	111641	157409	80106.9	160410	83670.2	211073	225657	139048	50115.1	322223	79731.2	101197	96507.1	93954	224419
Q92520	Q92520	FAM3C	47989.1	43778.4	54145.4	65189.5	68690.6	63956.6	71456.6	66615.7	69007	75525.2	50757.9	60866.3	45326.8	58072.4	51011.5	40399	44196.3	66686.7	44962.3	41952.9	50417	58091.3	52636.8	77932.3	54258.6	66060.1	48758.1	61635.5	57144.6	72822.5	68885.4	60743	49906	74135.3	138199	51605.3	52841.8	53250.7	67677	36811.8	158013	249705	63466.8	37651.7	65962.3	63485.3	46120.4
Q92686	Q92686	NRGN	213.539	205.731	3.00616	639.312	NaN	12.5148	NaN	311.162	NaN	262.805	663.34	24.4006	521.271	54.7355	210.47	0.709036	22.9942	1558.44	216.4	276.017	NaN	0.746157	708.609	NaN	4.1787	NaN	188.495	2206.46	NaN	NaN	NaN	294.352	1.76514	0.798882	236.753	445.961	1255.94	780.959	2046.35	334.947	NaN	1769.37	0.674092	1.13368	1219.34	349.827	0.71674
Q92692;Q92692-2	Q92692;Q92692-2	NECTIN2	77817.8	29609.6	179.63	4533.22	4045.06	34795	19189.5	339.549	97629.2	8368.36	24832.3	15914.8	19282.6	24158.7	1505.89	1334.52	118.03	17087.1	2142.74	1621.63	2979.88	27678.5	2877.53	19889.5	6758.25	1109.4	46492.2	52659.2	179.302	26138.9	3923.69	10412.5	1906.56	4828.77	30216.5	6596.56	36720.4	6252.51	53562	1845.17	6833.39	140715	25622.8	17626.6	17342.8	10633.4	82546.3
Q92820	Q92820	GGH	416403	289932	544820	272240	466102	559141	438097	481616	387349	210322	468746	245499	393978	473026	442782	328497	478780	968349	571031	541161	365905	263716	505574	553275	375289	384618	929646	549705	418383	283261	276284	306387	240639	299291	320241	594082	459244	366888	423748	326728	512748	324666	397830	371722	231544	299389	397391
Q92859;Q92859-2;Q92859-3;Q92859-4	Q92859;Q92859-2;Q92859-3;Q92859-4	NEO1	906194	445425	518408	709454	724983	510865	531488	563237	637866	874461	738513	389394	549668	558810	654524	762295	662916	665094	761030	613705	863256	743290	804837	774561	670380	591214	635136	651215	634710	573535	488533	555096	479697	351455	569697	509156	694572	413728	555742	670348	697988	822995	525080	499740	421695	548260	733275
Q92954-3	Q92954-3	PRG4	3.77175e+06	2.47171e+06	2.70935e+06	2803854	1.28611e+06	3.05168e+06	1.54635e+06	1.67335e+06	3.23835e+06	2.05633e+06	1.69283e+06	1.15305e+06	2059769	2.65775e+06	1562292	5145690	4089410	2.49716e+06	2551751	3.4246e+06	2612604	2.64246e+06	3.193e+06	1.85808e+06	2.2187e+06	1.92677e+06	1.41767e+06	2139585	2.29444e+06	1.8645e+06	1.52479e+06	1.82672e+06	1.29778e+06	1906702	1.71485e+06	1.8324e+06	3179519	2969512	1.56209e+06	3438860	2.65871e+06	710610	2.40779e+06	1.53764e+06	1.45294e+06	1.82562e+06	1.54652e+06
Q93063;Q93063-3	Q93063;Q93063-3	EXT2	276056	374899	412379	323966	353661	601647	378791	373815	348196	355158	424889	352409	298797	438896	214631	369759	317413	504315	295880	352266	375075	1.03388e+06	570216	200147	612294	420518	481136	528515	325752	431663	352264	376017	327127	483717	354907	622417	546711	531208	621862	504265	397700	389197	540332	458091	391553	356878	249476
Q96EV8;Q96EV8-2	Q96EV8;Q96EV8-2	DTNBP1	1.16651e+06	6072610	2.14109e+06	6214089	668139	92372.1	1312866	35661.4	1.17499e+06	7.80901e+06	3.97157e+06	1.02685e+06	818031	5180550	842819	1038124	684225	853625	785315	2.89814e+06	384504	2.55459e+06	4.34536e+06	1.83613e+06	1.82519e+06	1.71048e+06	2.26715e+06	1.4036e+06	2.82651e+06	887251	21793.2	6596706	336454	2.98662e+06	1.2063e+06	4356930	292187	2.336e+06	3.34971e+06	995649	608484	672605	38601.3	1546713	381189	191420	2.11613e+06
Q96FE7;Q96FE7-2;Q96FE7-4	Q96FE7;Q96FE7-2;Q96FE7-4	PIK3IP1	87859.2	138713	97160.4	26544.3	483781	18602.7	264580	4040.8	31342.8	162984	101954	45698.3	239359	22354.9	86886.4	121492	7037.41	3676.67	26334.9	109256	4447.95	6064.87	143712	109751	67862.5	55511.6	4902.49	18976.1	18937	2155.71	15702.8	9226.4	8618.45	8510.04	36945.5	2057.92	26352.6	3954.41	34599.1	42298.7	7050.85	67074.3	7327.1	3643.54	26068.3	634.867	2976.49
Q96G03;Q96G03-2	Q96G03;Q96G03-2	PGM2	19904	837.605	17767.6	75.7449	5246.91	562.17	4380.48	16024.5	1890.99	4648.21	327.933	3403.24	187.595	14761.4	1680.21	285.58	968.826	5949.27	401.709	14290.1	2164.16	7955.4	3974.82	3388.76	7665.86	5.7505	676.553	685.565	5182	7565.58	3.4441	10860	NaN	1705.32	80039.1	15393.9	6572.85	12396.4	7346.44	2461.26	1596.89	4934.76	1077.26	2693.64	13998.7	5669.04	2553.23
Q96IY4	Q96IY4	CPB2	6093381	7.30674e+06	5329391	8.13036e+06	4083202	7694588	4.08415e+06	6065879	4.75816e+06	3.92065e+06	6424901	6135067	4452729	5.97297e+06	5389230	6334009	5031309	4.46022e+06	7.42135e+06	7181089	5.48781e+06	6559684	5851753	4.16149e+06	4.19186e+06	4.40865e+06	7951255	4.5507e+06	6870419	3.96993e+06	4511516	5.79666e+06	4265447	4257897	5.45345e+06	4.04332e+06	6.73403e+06	4.90027e+06	4252501	3.23229e+06	5.92955e+06	5.50412e+06	5.19945e+06	3570088	5.59768e+06	5463107	6810058
Q96KN2	Q96KN2	CNDP1	5.02898e+06	4324960	4.58499e+06	3118196	2.15977e+06	3.86586e+06	5932100	1.29627e+06	4069172	3.84193e+06	3.38713e+06	4380389	7.47461e+06	1.555e+06	1370394	5.88158e+06	1.70343e+06	2.84702e+06	3459010	4251015	3771574	4.92647e+06	3.30005e+06	3.15849e+06	3201228	2129985	1647714	1.11696e+06	1.14866e+06	2.67977e+06	2.30889e+06	1.79262e+06	2.70598e+06	4339901	1.90078e+06	821638	3.38667e+06	1.8726e+06	2.0744e+06	1.69366e+06	1572057	383962	2.57698e+06	2.18468e+06	1.18375e+06	1.02325e+06	2411244
Q96PD5	Q96PD5	PGLYRP2	11754525	9262770	12334662	16899262	15007514	8029114	10516248	12429521	12542980	11530094	9669322	12372946	10623705	8826420	12280466	8164978	9347478	10200471	14220675	9913326	13526602	7.13922e+06	9840946	11126777	13054614	14471932	10438809	19078276	11578386	14023820	11444523	12800686	17084170	13832433	14562643	11585767	13230410	10777929	15721035	8547586	11582131	17433396	19546614	15245097	15634371	14190525	16186179
Q96RD9;Q96RD9-3;Q96RD9-4	Q96RD9;Q96RD9-3;Q96RD9-4	FCRL5	16960.6	33873.4	8129.65	15580.2	49241.1	34073.9	7032.77	7496.33	228555	8159.29	1297.06	17955.2	17367.3	32749.7	5401.32	34125	54975.3	36583.5	3468.7	3709.51	1465.75	53980.7	3403.38	42590.2	60493.5	5019.32	1529.97	51860.8	12053.4	9319.3	12357.2	1927.81	3745.24	2985.13	88580.5	4439.38	5365.41	4069.98	24623.8	6583.33	6391.51	5766.75	12145	4772.64	19564.8	37239.6	19096.3
Q96S96	Q96S96	PEBP4	41420	24887.2	37913.6	29169.2	50553	38349.4	32808.9	45644.9	54419.3	33043.3	34913.1	28155.1	64374.8	45798.1	53059.7	75640	65249.3	60411.7	38760.4	72154.1	56463.1	51193.6	43491.1	50440.9	35336.4	29799	59268.9	33131.4	40806.8	33689.4	30867.7	50144.6	41837.4	48867.4	128429	50931.8	51504.3	62243.2	50276.7	78911.5	40914.2	253174	44716.7	46006.1	46946.7	50204.4	49455.8
Q99497	Q99497	PARK7	17089.8	52182.8	57868.6	22082.5	52801.2	19229.8	20903.5	4044.07	12792.3	15560.8	46691.3	32088.4	139787	51342.1	31217.5	63721.5	12377.1	47222.7	14863.4	23321.4	16480.6	104928	15529.9	45877.6	4431.49	13500	65943.6	36776.1	66953.6	12895.5	13764.4	14224.5	29685.8	59609.7	81318.1	17306.5	44969.4	12309.4	28168.3	6272.34	15243.4	108651	29369.4	25602.7	33558.6	18032.3	6438.18
Q99650;Q99650-2	Q99650;Q99650-2	OSMR	31172.4	18730.8	77402	13465.5	70430.4	70149.4	80389.8	36338.5	46195	117610	53002.9	26072.5	77115	82184.6	78226.9	94486.8	93419.4	39810.4	10679.1	21068.5	55321.2	101720	30145.4	32798.8	77885.1	30304.2	8678.79	24232.1	98691.6	3317.68	65429.5	17652.8	17552	2762.94	9524.61	22584.4	26077	23695.4	23589.8	17002.6	15873.8	1853.79	45939.2	27449.8	594.648	8649.73	21219.8
Q99784;Q99784-3;Q99784-5	Q99784;Q99784-3;Q99784-5	OLFM1	287199	339086	279607	247821	517611	325992	309753	203443	344303	250761	290247	315178	277055	307618	332008	298804	272620	294499	327645	228628	372986	209756	275987	324993	225733	278763	227090	287748	226302	171253	251923	203007	366715	251596	303738	179408	250997	183894	300155	238213	243440	320889	283022	188257	357980	274068	191900
Q99969	Q99969	RARRES2	82593.8	29847.3	6431.61	81470.2	1058.55	57369.8	107951	18853.4	4447.54	1076.66	43897	185.279	68637.3	869.002	14644.3	2679.03	2983.73	533.889	82854.5	8660.7	2755.69	48005.8	83186.1	2131.78	5689.61	20303.7	496.136	165829	16490.8	716.254	1788.94	817.963	45123.9	5978.67	10092.6	1405.74	9623.42	10007.4	9719.21	494.02	26805.2	44003.1	9168.66	49045.1	101090	4640.24	95343.1
Q99972	Q99972	MYOC	3415483	1.60671e+06	3.29706e+06	1.63335e+06	4.89417e+06	2.22322e+06	2870681	4.0007e+06	4.93505e+06	4.02044e+06	4336552	1.65356e+06	3.15298e+06	3.29545e+06	4.50912e+06	2.64795e+06	3532944	3.40406e+06	3.00229e+06	3.31558e+06	2.8374e+06	3.08352e+06	6328227	4519512	6661868	6023982	2.0618e+06	3637608	4942272	1.98156e+06	3.0032e+06	5.59674e+06	3.26446e+06	5.0876e+06	14748270	3.28098e+06	3.40051e+06	5919282	3720835	6010754	3.64889e+06	18995950	2.5744e+06	4.95224e+06	2.07706e+06	4.08038e+06	6077619
Q99983	Q99983	OMD	37755.4	29921.2	25260.7	326243	162983	59864.8	76634.3	73134.4	93646.2	73620.8	53335.7	16783.6	37346.4	50931.3	62835.9	32535.9	81614.7	12426.2	39605.4	25173	78538.3	35354.2	47532.1	17690.5	50063.1	178226	204798	94817	39530.4	82214.3	115291	184542	115429	64806.3	28868.3	285979	40633.1	63801	143863	30762.4	8244.37	112068	53716.2	39206	121674	40207.1	110517
Q9BQ51	Q9BQ51	PDCD1LG2	6767.42	88727.7	46434.4	29658.8	36277.1	16185.5	24777.7	25612.8	20395.1	9174.54	54406.5	18382.6	50605	36258.9	55928.6	32610.2	6551.33	164299	29424.6	14762.7	56022.9	88754.6	48072.2	13281	35215.6	91358.8	8825.49	13942.2	148450	9475.89	31098.5	155193	41742.5	36828.6	22143.7	51831.9	88042.5	164081	39048.9	22828.9	276547	13461.6	12800.7	9797.62	20546.6	27609.7	59745.7
Q9BR76	Q9BR76	CORO1B	4354.23	3876.81	2335.06	584.915	NaN	862.347	516.108	2225.08	1521.48	982.06	446.287	1242.32	1.7312	3080.68	353.591	569.604	250.276	11718.8	497.983	3684.38	515.411	2069.71	NaN	501.801	5887.57	127.674	78.6564	563.258	448.707	5355.92	NaN	185.108	180.055	4960.08	8808.04	NaN	7830.14	1009.23	8232.49	1067.06	843.689	18322.3	715.733	252.93	1503.49	356.114	NaN
Q9BTY2	Q9BTY2	FUCA2	410694	252700	283643	294103	412904	259960	394342	320844	419832	307328	257109	306434	490512	231063	335028	522188	420303	633083	264622	263289	396380	308803	270996	399361	453883	387154	389431	254610	347759	140313	278103	409036	230366	388092	207418	526786	262781	457929	327096	535613	397665	275929	164213	237903	209696	261302	420472
Q9BWP8;Q9BWP8-10;Q9BWP8-2;Q9BWP8-3;Q9BWP8-4;Q9BWP8-5;Q9BWP8-6;Q9BWP8-7;Q9BWP8-8;Q9BWP8-9	Q9BWP8;Q9BWP8-10;Q9BWP8-2;Q9BWP8-3;Q9BWP8-4;Q9BWP8-5;Q9BWP8-6;Q9BWP8-7;Q9BWP8-8;Q9BWP8-9	COLEC11	381567	395174	238054	327061	302184	320101	363271	324239	441847	230212	292040	426871	381339	284751	264630	487970	225038	829853	441582	266346	262573	398545	361913	164492	320548	282842	354621	249910	421113	133330	306494	227987	413765	354660	140494	223034	411292	345239	224142	245430	303074	221253	320881	356674	278612	393737	370853
Q9BXR6	Q9BXR6	CFHR5	235935	392449	389863	903474	622996	549439	456288	357240	429299	392675	377192	341410	646657	400372	559350	491037	455653	371074	394460	547138	243831	448686	527366	502267	312192	410852	519244	1.2385e+06	466729	363286	497134	288040	1.11211e+06	375081	889066	315714	527604	257919	347360	401389	298200	1.14114e+06	1.44048e+06	1.46093e+06	719458	1.4404e+06	2460760
Q9BYE9	Q9BYE9	CDHR2	71382.7	106227	41687.1	81029.7	384338	46761.2	67441.1	29735.5	35890.7	38864.2	68075.7	30487.4	20013.6	43404.2	82972.8	57120.9	282163	701494	39896.9	102794	16721.1	191574	75507.3	65180.6	42263.2	33526.4	36652.8	83776.6	40382.3	45715.5	58940	37290.3	61669.8	47330.1	68627.8	42209	35575.8	66900.8	52912.4	32592.3	35058.8	62959.1	31256	53199.1	55579.4	42405	11768.7
Q9H4A9	Q9H4A9	DPEP2	138334	105570	102545	125975	247290	69050.3	182291	132428	190722	155162	134405	121892	150265	110473	160374	78658.2	88210.3	119813	94817.7	98730	55473.8	79278.4	93829.8	111133	98154.2	107296	88536.4	61203	80881.7	104072	63914	179779	58741.5	112536	16611	144502	94533.5	54690.3	156461	139687	87752.1	91829.8	62830.2	69687.8	30108.9	51977.2	31834.4
Q9H4G4	Q9H4G4	GLIPR2	69908.7	39117	30221.4	40252.9	34383.7	61883.6	40958.2	18622	31438.8	72625.8	69550.5	26205.2	43935.5	59177	64542.1	38771.1	45344.2	116055	35871.5	34417.1	21609.3	45476.3	46806.2	82528.9	123427	44173.9	26907.2	72673.6	74397.2	74353.2	48498.1	44581.9	34848.4	54020.4	61086.8	119797	14658.5	55497.3	76926.7	44517.7	43071.3	24775	38898.9	38117.9	49321.8	22468.7	22806
Q9H8L6	Q9H8L6	MMRN2	199837	203037	98637	131804	350130	149266	120071	511311	189759	135976	217117	99362.5	140066	200557	461649	99922.7	77526.4	278304	388163	162773	239309	84505.1	78029.2	99041.8	337947	246668	174973	230749	327338	167522	33776	93596.6	136053	73841.7	142993	211748	52991.7	93316.2	250268	66532.1	109743	211447	95793.9	65701.3	173890	94925.5	218848
Q9HBI1;Q9HBI1-2;Q9HBI1-3	Q9HBI1;Q9HBI1-2;Q9HBI1-3	PARVB	3.33268e+06	4396637	1.75513e+06	1.74079e+06	2.04655e+06	849243	537274	1.44261e+06	1.58019e+06	2.6306e+06	2.03881e+06	2.22702e+06	945052	2.60125e+06	1.21039e+06	1.15323e+06	640804	6343285	1.48411e+06	2.9624e+06	934682	1.49435e+06	716494	1.14391e+06	2137700	1.34931e+06	308237	1.74702e+06	1.95968e+06	4.2663e+06	1.18533e+06	1.53567e+06	1.24987e+06	1.78115e+06	1.79123e+06	441776	4.26123e+06	872560	2.56129e+06	943642	966110	10526361	1.5087e+06	1.12198e+06	1.47544e+06	569580	1.18592e+06
Q9HBR0	Q9HBR0	SLC38A10	136893	79005.8	174349	172264	287086	99053.5	153625	161287	211662	197829	130556	149647	154831	188886	140867	127904	118056	113659	126448	87033.6	210038	206164	110024	249310	149770	78723.6	62518.3	153775	131279	140813	121907	144989	64549.5	234259	222596	82919.7	88578.9	86786.2	90995.2	162318	94783.3	366667	118430	147240	123760	78866.5	70274.6
Q9HCL0;Q9HCL0-2	Q9HCL0;Q9HCL0-2	PCDH18	43268.8	22896.9	15048.3	126381	56849.9	33271.6	34545.6	98469.6	22298.2	26168.5	47142.4	73650.5	36862.3	27071.7	27142.1	21181.3	24109.7	10922.8	22765.8	15563.6	24553.8	21714.2	33520.6	38649.2	16245.3	20206.9	55073.1	750.604	14842.9	16780	29484.9	23468.3	10081.1	27277.4	20339.3	5533.66	25683.9	13054.1	32692.3	10837.7	22652.9	14467.3	23635	4493.29	7448.32	17385.2	3525.52
Q9HCU0	Q9HCU0	CD248	80813.3	131410	44206.3	165252	121387	174036	43512	112509	216790	50808.6	217496	72141.6	63848.2	114127	199907	94487.5	150699	53944.8	266628	89209.4	140333	109684	117378	139859	185104	41222	101844	398477	123068	85121.8	79455.4	83991.5	71195.4	50798	119398	142521	172810	194194	84715.4	89013.2	130907	467698	147995	201218	86582.7	86664.8	140528
Q9HDC9	Q9HDC9	APMAP	1314739	2.26112e+06	1.93546e+06	1.56185e+06	2.49093e+06	1.36189e+06	1.56287e+06	2.7636e+06	2684281	767031	1.71748e+06	1.10241e+06	2431776	1.90268e+06	1.26461e+06	3.59688e+06	1.56741e+06	1.37904e+06	2.08206e+06	993284	1.507e+06	3.16308e+06	2131597	2.20102e+06	2909098	1812297	1.71085e+06	2.26247e+06	2.288e+06	961083	3274216	1.29446e+06	1.28597e+06	2.80775e+06	2943243	1619822	1.83733e+06	766028	1.55545e+06	4389308	1.58044e+06	1.78355e+06	3309347	1.55048e+06	4189059	3.61002e+06	1.68215e+06
Q9NPG4	Q9NPG4	PCDH12	58260.2	59860.3	46799.1	54511.1	71415	89862.5	70031.1	93795.1	36996.8	76744.2	68151.4	181791	132547	41493	52548.7	72673.9	50174.8	74544.1	51345.3	46865.2	55773.7	68611	64816.9	84027.2	89091.5	86137.2	94482	91831.3	104021	84408.9	59970.1	92500.1	63340	81358.1	76671	57612.1	49925.8	98744.2	64175.3	76230.8	48494.5	70798.3	111226	99350.5	74330.3	74839.9	54131.1
Q9NPH3;Q9NPH3-2;Q9NPH3-5	Q9NPH3;Q9NPH3-2;Q9NPH3-5	IL1RAP	442373	322040	303034	242281	495162	303345	369956	433349	305637	406212	470242	576588	366840	367274	469929	134508	313569	250337	287666	261938	528603	266949	307189	298414	436787	536045	592083	207209	353739	302266	286595	490456	451870	471880	473510	573250	258356	300254	464160	186811	332028	404647	138326	274767	276189	252281	327651
Q9NPR2;Q9NPR2-2	Q9NPR2;Q9NPR2-2	SEMA4B	316820	175873	311104	403863	382686	567148	397630	400873	459708	361458	315366	572764	331673	429901	244066	564041	413366	420177	387893	411906	478522	560300	259340	386009	528087	481858	412884	375873	571972	263748	261662	388706	372231	475331	169618	804114	694298	809092	754854	656021	364370	495761	426859	413352	347207	510363	398921
Q9NPY3	Q9NPY3	CD93	297498	226704	497633	662277	425444	351564	171405	312722	459856	217945	563777	219302	334165	291559	413095	446946	351402	265812	559442	210982	359442	472336	376316	473733	311318	171615	304026	1.00304e+06	194918	489133	567844	302621	522719	302301	759412	315376	329286	433983	244930	407044	393376	2.03087e+06	358525	474816	296783	438195	315784
Q9NQ38;Q9NQ38-3	Q9NQ38;Q9NQ38-3	SPINK5	12167.2	10306	9035.83	17248.3	17862	5041.71	17612.6	16407.7	22405.8	7886.88	28103.7	17115.1	20072.3	15109.3	20232.5	8915.47	20599.2	20113.9	13138.1	19268.3	18318	12330.9	13337.5	10459.1	13013.7	24525.1	8998.6	19628.9	6394.72	5297.29	8463.15	16606.5	12822.2	10809.7	207720	10233.4	14498.1	17885.1	12767.4	17576.6	13143.2	367620	16504.9	6379.15	61825.1	7234.2	31718.6
Q9NSB2	Q9NSB2	KRT84	1.05245e+06	912165	39530.4	119388	753470	53046.9	52213.2	143531	108642	108455	68155.4	46712.7	22414.7	211659	135536	125091	12183.3	167874	63250.7	14019.1	156794	31190.7	6921.19	37427.9	1024.27	24227.2	28560.1	11991.5	44548.3	18540.1	130336	28910.1	90346.3	210430	86031.3	95966.2	88902.6	165948	183200	44411.5	102864	12603.8	46033	118974	7152.79	90978.5	78065.5
Q9NSB4	Q9NSB4	KRT82	24237	26570.5	25562.3	18277.6	1.6678e+06	22900.6	20782.1	18746.3	24622.9	25365.8	30520.4	39565.3	34364.5	24550.6	10828.4	2.33279e+06	17750	32332.5	10310.2	20979.9	20700.5	17299.2	18761.4	1.57265e+06	17795.4	11917.3	12707.7	25990	14178.1	30824.4	20015.6	13102.6	11158.9	15575.3	8373.32	19057	18971.8	8416.27	9220.5	23972.6	11903.6	14826.1	19094.2	9630.99	22963.3	14680.4	15161.1
Q9NTU7	Q9NTU7	CBLN4	3810.98	1.68511	4280.7	16106	6395.22	5187.67	4283.29	4178.37	5207.47	10377.9	2705.37	5525.76	9527.31	3592.64	5630.2	6588.98	3286.41	4337.86	3786.06	5237.98	5134.02	5668.91	3779.24	2943.6	16814.9	29365.1	11250.9	47444.5	3216.63	1290.15	3.2702	30731.4	44045.5	2160.5	47502.8	5260.16	6376.03	7359.02	2893	5940.05	30404.9	42467.9	24915.1	31676.4	28331.3	22755.8	53528.8
Q9NY15	Q9NY15	STAB1	1.25545e+06	906703	684848	676164	783637	6305980	2.1182e+06	1.02292e+06	619283	1.34896e+06	571234	1.02443e+06	928518	722053	547114	967814	311739	633440	175258	652760	841750	577299	980696	386366	1.14456e+06	768850	615923	1.10703e+06	2176465	2.34729e+06	6.14897e+06	618906	1.30436e+06	1.02938e+06	947550	1.24142e+06	744749	343292	176149	1.01212e+06	382367	2.32587e+06	2312422	595662	894656	1242697	331423
Q9NY97;Q9NY97-2	Q9NY97;Q9NY97-2	B3GNT2	53721.6	35453.8	31848.1	56244.7	89625.8	56188	44706.4	29436.9	71104.9	42610.5	55238.9	84324.9	50294.7	49510.9	42084	54248	39222.1	46577	41837.4	36235.6	24689.3	40262.4	58889.1	108928	34438.5	73320.1	49550.3	40525	57451.3	40648.2	76920.5	44164.5	35344.5	42200.2	33586.4	24559.6	48242.3	51469.9	56865.1	29787.4	67315.8	51212.7	53712	25168.7	36118.8	46933.1	39207.6
Q9NZ08;Q9NZ08-2	Q9NZ08;Q9NZ08-2	ERAP1	72883.3	59763.8	19051.2	41501.1	126079	37256.7	21192.5	26180.8	39466.1	84003.4	62488.3	18143.1	47286	63860.4	58876.9	53405.3	26533.7	59399.8	36995.7	44457.3	31227.9	61035.3	41886	51644.2	38196.7	31267.3	61211.5	67632	57565.8	20878.4	18840.8	54950.2	22363.1	44946.3	15972.1	12106.5	66480.3	33614.4	60343.9	19668.6	34689.7	136548	25416.5	25970.8	48889.6	33665.4	6324.33
Q9NZP8	Q9NZP8	C1RL	3451952	3.85852e+06	3000238	3129979	3699981	3.28517e+06	3.29443e+06	3.19916e+06	3.13023e+06	3.04807e+06	3258318	4.59494e+06	3.50114e+06	4660140	3.93891e+06	3.87022e+06	2.97854e+06	4.07251e+06	4.84218e+06	3.55749e+06	3.45609e+06	4727346	3.71486e+06	4.1677e+06	2.7737e+06	2946060	3.01832e+06	3556461	4.17191e+06	2.83414e+06	3.4102e+06	2.43576e+06	4487892	3.47362e+06	2.53215e+06	3.41551e+06	3.90928e+06	1.8401e+06	3.11373e+06	2.41968e+06	3.31119e+06	3.15652e+06	2644696	3.07112e+06	2.39677e+06	2698392	3.41843e+06
Q9NZT1	Q9NZT1	CALML5	44874.4	75728.9	91499	50615.7	44976.5	44203.4	55654.1	78362.4	34480.8	105802	21993.4	47180.6	50615.3	62239.2	80719.9	36613.7	28130.3	43562.2	23687.7	41479	62652.7	40648.4	16505.2	41006.8	28953.4	52205.4	67239.2	31832.7	72305.3	85298.3	35241.8	42691.9	34470.2	39946.1	34270.8	64690.4	25027.2	79788.3	46061.4	70607	28324.1	20879.1	18472.6	37345	43282.5	12481	31312.2
Q9P232	Q9P232	CNTN3	32456.3	39962.9	41237.1	36413.9	26094.1	38439.7	35099.4	24732.9	33579	26411.8	37124.3	33173.3	35902	19310.3	11484.8	39813	25329.4	32611.2	28654.8	32818.9	38866.5	26251.6	29177.7	51820.2	36115.1	16505.8	84366.4	28892.1	55723.1	31694.4	13393.2	23475.5	25467.2	17207.3	15563.2	21619	18494.5	62886.2	22548.4	39219.7	25864.3	31359.4	41832.6	22991.7	18745.9	5576.74	25025.1
Q9P2X0;Q9P2X0-2	Q9P2X0;Q9P2X0-2	DPM3	2729.28	1576.28	31.6412	2472.3	3604.55	675.757	NaN	288.709	1376.25	1126.54	2015.88	8609.43	1052.48	1467.79	1055.68	NaN	1243.69	13128.3	2120.87	245.888	1124.41	3289.14	783.048	2946.47	17374.9	71599	0.999829	359.69	2224.82	245.68	512.812	1304.32	9431.84	153.345	4306.8	6145.87	1229.57	1472.65	1514.88	23572.4	1953.87	10788.6	11849.5	7002.32	5373.05	465.798	5203.6
Q9UBG0	Q9UBG0	MRC2	60500.2	72743.9	42816.1	77562.3	52909.5	34787.4	38049.1	51079.1	52320.6	30078	65109.3	29571.9	49629.3	50710.7	26057.4	84102.4	39558.1	51131.3	40817.8	59633.5	67804.5	39487.9	44991.3	66679.8	60299.5	42655.7	34532.1	131423	30738.3	37401.8	34906	24032.6	51017.8	78198.1	59465.7	54930.1	57628	55761.6	45179.7	47242.6	62220.4	95182.1	40336.9	59727.9	34399.2	33153.1	33201.1
Q9UBR2	Q9UBR2	CTSZ	74470.4	23624.8	121034	172472	154134	125667	137277	29887.5	102074	94607.3	136498	142744	128364	102651	69574.3	39311.6	111593	222802	90698.9	173175	49422	122713	77801.8	160158	170372	118646	130147	93643.2	118173	272788	184954	120647	151216	90639.2	48435.3	91299.9	43391.6	179113	101122	189203	43475.7	170434	85674.6	363479	140565	115800	70407.9
Q9UEW3;Q9UEW3-2	Q9UEW3;Q9UEW3-2	MARCO	2372.6	3473.21	19277.4	595.925	5551.04	28268.5	1275.5	605.336	23997.4	298.337	1356.22	3906.33	2000.17	3489.13	2171.71	25960.5	1526.91	14706.1	28253.3	3362.4	22133.6	882.764	1273.03	24631.3	16104.8	20678	20611.8	34838.1	953.074	1078.77	23404.6	27510.9	21213.9	28276.4	4921.28	1131.05	34190	672.801	1272.59	16572.8	178.101	5156.23	9766.85	3665.38	5071.16	11607.9	4307.85
Q9UGM5	Q9UGM5	FETUB	934032	1.25052e+06	1091906	1.05397e+06	1.01819e+06	1.24853e+06	798781	795217	896783	1.1249e+06	870082	507159	1.09878e+06	1.23118e+06	1007587	1.09281e+06	1.23397e+06	762404	915644	1.17319e+06	1.21236e+06	457271	946009	880828	1.21645e+06	1.1842e+06	1.19563e+06	1.12367e+06	1655642	1.47095e+06	1.0018e+06	823922	1.34196e+06	637696	917126	1.28399e+06	1.17398e+06	1.58163e+06	1.08231e+06	1.53845e+06	1.2955e+06	976885	1224467	1.03054e+06	546852	945178	785734
Q9UHG2	Q9UHG2	PCSK1N	1215.62	1082.98	757.507	803.257	1021.3	1146.39	2402.49	733.735	829.282	1029.47	591.056	2383.43	1557.96	1767.81	2100.51	2357.77	1168.13	1509.07	1825.09	2424.41	1136.03	1012.07	810.583	750.661	1092.86	1226.71	2245.18	785.145	774.981	1101.6	2407.93	2227.37	1667.12	1652.06	6124.23	2522.97	1091.64	1614.81	1705.58	2594.28	1061.64	945.8	867.378	701.508	1169.43	1312.66	2098.17
Q9UHG3	Q9UHG3	PCYOX1	1.24217e+06	543792	327967	437609	478035	514579	425841	544631	840843	398137	361963	265260	365118	482133	580206	814026	661588	372295	447474	543692	583424	318894	898860	433787	402894	703169	442113	418299	228274	417650	459517	426231	165963	288705	293254	487554	556924	347465	460699	631959	522673	230354	413424	399113	370746	484837	279265
Q9UIB8;Q9UIB8-2;Q9UIB8-3;Q9UIB8-4;Q9UIB8-5;Q9UIB8-6	Q9UIB8;Q9UIB8-2;Q9UIB8-3;Q9UIB8-4;Q9UIB8-5;Q9UIB8-6	CD84	91570.1	71269.4	52820.9	207773	111759	70651.4	69433.9	116779	131536	100236	110362	130042	15316.8	96751.3	87746.4	131311	49485.8	175254	85098.5	131935	95106.9	107030	27295.4	64069.7	60492.2	106774	112854	218249	103670	84429.3	46540.5	155761	74622.7	175164	108982	89215.5	98706.8	104378	61220	112131	109565	123114	102671	19925	237677	56048.2	39890
Q9ULI3	Q9ULI3	HEG1	44786	14212.9	22005.7	23524.2	45626.6	25696.9	17908	16057.8	13199.7	29486.1	33166	36775.3	33910.1	27355.5	39229.5	20671.7	23516.5	19574	15197.2	13203	17443.2	19351	26936.1	90373.5	32123	25879.4	15331	12556.8	20863.4	55143.3	27813	26653.2	14705.2	16804.7	3548.17	25402.9	12967.6	9467.52	19397.7	9154.58	7601.72	19177.1	11466.2	19072	1679.99	17663.5	1996.02
Q9ULV4;Q9ULV4-2;Q9ULV4-3	Q9ULV4;Q9ULV4-2;Q9ULV4-3	CORO1C	36901.6	72222.7	20902.9	9447.52	13729.6	19940.4	17775.5	17598.6	13389	13047.9	8913.11	14377.7	22780.1	21310.2	29144	11376.4	13393.2	102936	12237.9	45409.8	17210.9	13530.9	15102.9	4252.9	18779.2	18007	29362.9	24597.4	34528.2	12948.8	15474.8	11957.7	13081.9	19721.8	30493	20105.8	51714.6	19996.4	31273.6	8198.41	10049.9	136147	10885.4	14219.4	15358.8	11480.3	13188.3
Q9UM47	Q9UM47	NOTCH3	14275.8	76506.8	93756.8	89359.9	68210.4	44214.1	55326.6	21602	17134.6	28685.8	55556.1	72288.9	74685.8	48725.2	44879	75372.8	16130.1	35285.7	25008.1	49343.1	25467.1	66624.1	36302.9	14858	36293.3	22033.7	37573.8	180475	22404.4	66399.8	11893.1	137036	57859.7	44928.6	29410.3	51121	51408	57732.1	39921.2	23833.7	68721.6	42086.5	80326.5	33336.3	98280	83516.4	112864
Q9UMX5	Q9UMX5	NENF	247413	142812	85325.3	56533.2	159360	154301	20462.3	91315.7	172952	30928.3	74983.6	134047	94211.5	34748.9	94551.1	24917.3	142168	17504	48873.7	15121.4	94655.5	236814	50428.4	60151.3	70148.4	98742.5	47957.4	44660.9	203370	59421.4	184440	81333.7	32602.6	106107	75143.7	21713.6	70274.1	47271.1	141587	14730.1	228991	111042	107801	22062.5	71536.1	83634.5	113980
Q9UNW1	Q9UNW1	MINPP1	725431	1.04189e+06	581511	873604	955993	1.04938e+06	471911	617443	945410	600746	1.10926e+06	849080	835356	919972	767368	887629	958785	449204	934915	1.00857e+06	874315	662850	887424	702980	981568	639337	947293	957660	1.02911e+06	1.0246e+06	726778	732971	728837	703242	890279	473337	797100	1069042	735991	755002	857405	816521	878977	574615	495461	946792	713191
Q9Y490	Q9Y490	TLN1	9093117	8566889	3.25646e+06	1.97057e+06	2.10499e+06	2362038	1.8127e+06	2.51659e+06	2.36495e+06	2.64523e+06	2.24757e+06	2.97317e+06	1.86307e+06	3770103	1.78421e+06	2.35158e+06	2.00744e+06	17175670	1.86861e+06	7.64565e+06	2.18383e+06	3.12648e+06	1.73289e+06	2.05368e+06	3.96979e+06	1.56241e+06	2.02779e+06	3.58626e+06	1.8765e+06	6350604	2.35118e+06	1.85109e+06	1.70165e+06	4419744	4.10376e+06	2.1499e+06	8296644	2.17507e+06	10706386	2516457	1.94671e+06	18357950	2.26378e+06	1.92567e+06	2717109	1.74858e+06	1.85731e+06
Q9Y5C1	Q9Y5C1	ANGPTL3	363937	331208	628334	555552	438986	294068	336357	657625	365727	358446	376100	297091	243834	287928	246377	467835	261919	224770	303531	369561	247865	451661	391112	305210	357900	386190	279948	776015	581530	405481	467501	407432	349424	342232	670339	487444	660011	547221	383751	680657	204673	632533	350594	320144	403149	484821	579486
Q9Y5Y7	Q9Y5Y7	LYVE1	291432	190769	215347	204740	153730	191347	148554	175948	214259	193885	232966	195447	128454	229365	260362	132300	198423	166756	212985	168562	179117	164246	220313	152637	67617	106592	66779.1	325252	80322.9	91622.8	158884	228932	139269	198000	283790	125253	142644	34708.7	118080	92944	135137	499355	235747	230773	192033	123642	103025
Q9Y646	Q9Y646	CPQ	154798	59793.1	161921	54465.4	169907	161264	110214	152785	74672.3	83166.8	115212	99065.2	104544	149619	74999.8	85838.3	102894	223988	147065	70893.3	152585	187712	70832.9	118098	34931.5	19092.2	59190	88901.3	17759.9	102609	51656.2	63035.3	74838.4	40225.8	4961.9	45847.4	66497	34468.3	149805	115971	89207.5	68353.9	86522.1	42838.9	21562.5	77258.2	33821.5
Q9Y6R7	Q9Y6R7	FCGBP	3.17999e+06	4318520	5.82689e+06	4.12914e+06	6143184	3.07568e+06	3.44401e+06	4650912	3.62113e+06	5255408	3.82811e+06	2.78089e+06	3.13966e+06	3.98893e+06	4.0516e+06	4.19173e+06	13777908	4.32423e+06	3.89923e+06	2847866	5.46608e+06	8075896	5.23259e+06	7157174	4864518	4021262	4.10411e+06	6021795	5230725	2.45918e+06	5.71372e+06	5.8076e+06	4.77748e+06	4.1894e+06	6408875	3.94534e+06	3.65359e+06	5.80121e+06	3.11248e+06	5858108	3.56856e+06	3.97132e+06	6050489	3.84728e+06	5.03345e+06	4568828	4.05957e+06
Q9Y6Z7	Q9Y6Z7	COLEC10	213931	156255	231439	181967	220354	203667	240621	208555	232994	191158	147811	267767	301117	206020	241285	292239	133705	352087	129853	130622	372650	263114	184994	171183	248911	156969	185810	265505	190817	183871	261082	165228	206473	205551	306900	196725	205727	271624	75332.6	124930	222601	181269	277268	114532	85569.5	185403	302066
[truncated: 31 more columns]
